# Supplementary material for: Deep-branching magnetotactic bacteria form intracellular carbonates enriched in trace metals
Source: mSystems. 2025 Nov 12;10(12):e01131-25. doi: 10.1128/msystems.01131-25 (PMC12710302; doi:10.1128/msystems.01131-25)
Supplement: Supplemental material — Data S1 to S9. [file msystems.01131-25-s0002.xlsx]

## Sheet: Data S1
Data S1. High-quality genomes filtrated from GTDB r220 database for Rhodospirillales order phylogenetic tree.
Accession	Checkm2_completeness	Checkm2_contamination	Gtdb_domain	Gtdb_phylum	Gtdb_class	Gtdb_order	Gtdb_family	Gtdb_genus	Gtdb_species
GCA_001939945.1	99.99	0.29	d__Bacteria	p__Pseudomonadota	c__Alphaproteobacteria	o__Azospirillales	f__Azospirillaceae	g__Aerophototrophica	s__Aerophototrophica crusticola
GCF_017355985.1	100	2.21	d__Bacteria	p__Pseudomonadota	c__Alphaproteobacteria	o__Azospirillales	f__Azospirillaceae	g__Arenibaculum	s__Arenibaculum pallidiluteum
GCF_016632405.1	100	0.75	d__Bacteria	p__Pseudomonadota	c__Alphaproteobacteria	o__Azospirillales	f__Azospirillaceae	g__Azospirillum	s__Azospirillum aestuarii
GCF_017876095.1	100	1.27	d__Bacteria	p__Pseudomonadota	c__Alphaproteobacteria	o__Azospirillales	f__Azospirillaceae	g__Azospirillum	s__Azospirillum agricola
GCF_003119195.2	100	0.95	d__Bacteria	p__Pseudomonadota	c__Alphaproteobacteria	o__Azospirillales	f__Azospirillaceae	g__Azospirillum	s__Azospirillum baldaniorum
GCA_903920145.1	99.13	0.56	d__Bacteria	p__Pseudomonadota	c__Alphaproteobacteria	o__Azospirillales	f__Azospirillaceae	g__BOG-933	s__BOG-933 sp903920145
GCA_903927615.1	98.38	1.42	d__Bacteria	p__Pseudomonadota	c__Alphaproteobacteria	o__Azospirillales	f__Azospirillaceae	g__BOG-933	s__BOG-933 sp903927615
GCA_003165295.1	91.08	2.91	d__Bacteria	p__Pseudomonadota	c__Alphaproteobacteria	o__Azospirillales	f__Azospirillaceae	g__BOG-933	s__BOG-933 sp003165295
GCA_037132135.1	100	2.37	d__Bacteria	p__Pseudomonadota	c__Alphaproteobacteria	o__Azospirillales	f__Azospirillaceae	g__CAIZDL01	s__CAIZDL01 sp037132135
GCA_903931735.1	100	0.98	d__Bacteria	p__Pseudomonadota	c__Alphaproteobacteria	o__Azospirillales	f__Azospirillaceae	g__CAIZDL01	s__CAIZDL01 sp903931735
GCA_903856295.1	98.97	0.6	d__Bacteria	p__Pseudomonadota	c__Alphaproteobacteria	o__Azospirillales	f__Azospirillaceae	g__CAIZDL01	s__CAIZDL01 sp903856295
GCA_037147415.1	98.25	1.22	d__Bacteria	p__Pseudomonadota	c__Alphaproteobacteria	o__Azospirillales	f__Azospirillaceae	g__CAIZDL01	s__CAIZDL01 sp037147415
GCA_037135115.1	95.8	1.87	d__Bacteria	p__Pseudomonadota	c__Alphaproteobacteria	o__Azospirillales	f__Azospirillaceae	g__CAIZDL01	s__CAIZDL01 sp037135115
GCA_963575695.1	90.25	1.91	d__Bacteria	p__Pseudomonadota	c__Alphaproteobacteria	o__Azospirillales	f__Azospirillaceae	g__CAUYTZ01	s__CAUYTZ01 sp963575695
GCA_963575675.1	96.97	3.01	d__Bacteria	p__Pseudomonadota	c__Alphaproteobacteria	o__Azospirillales	f__Azospirillaceae	g__CAUYUA01	s__CAUYUA01 sp963575675
GCA_035626475.1	97.91	2.6	d__Bacteria	p__Pseudomonadota	c__Alphaproteobacteria	o__Azospirillales	f__Azospirillaceae	g__DASPKT01	s__DASPKT01 sp035626475
GCA_035627915.1	90.79	5.5	d__Bacteria	p__Pseudomonadota	c__Alphaproteobacteria	o__Azospirillales	f__Azospirillaceae	g__DASPKT01	s__DASPKT01 sp035627915
GCA_035627075.1	94.24	2.02	d__Bacteria	p__Pseudomonadota	c__Alphaproteobacteria	o__Azospirillales	f__Azospirillaceae	g__DASPMK01	s__DASPMK01 sp035627075
GCF_035998295.1	100	1.95	d__Bacteria	p__Pseudomonadota	c__Alphaproteobacteria	o__Azospirillales	f__Azospirillaceae	g__DASYHS01	s__DASYHS01 sp035998295
GCF_003568845.1	98.86	1.3	d__Bacteria	p__Pseudomonadota	c__Alphaproteobacteria	o__Azospirillales	f__Azospirillaceae	g__Indioceanicola	s__Indioceanicola profundi
GCA_029267445.1	100	0.65	d__Bacteria	p__Pseudomonadota	c__Alphaproteobacteria	o__Azospirillales	f__Azospirillaceae	g__JAJUIU01	s__JAJUIU01 sp029267445
GCA_028277115.1	93.76	0.32	d__Bacteria	p__Pseudomonadota	c__Alphaproteobacteria	o__Azospirillales	f__Azospirillaceae	g__JANQHG01	s__JANQHG01 sp028277115
GCA_028281465.1	97.53	1.16	d__Bacteria	p__Pseudomonadota	c__Alphaproteobacteria	o__Azospirillales	f__Azospirillaceae	g__JANQJV01	s__JANQJV01 sp028281465
GCA_031291675.1	97.71	1.1	d__Bacteria	p__Pseudomonadota	c__Alphaproteobacteria	o__Azospirillales	f__Azospirillaceae	g__JARLIO01	s__JARLIO01 sp031291675
GCF_007828035.1	100	0.14	d__Bacteria	p__Pseudomonadota	c__Alphaproteobacteria	o__Azospirillales	f__Azospirillaceae	g__Nitrospirillum	s__Nitrospirillum amazonense
GCF_007827955.1	100	0.1	d__Bacteria	p__Pseudomonadota	c__Alphaproteobacteria	o__Azospirillales	f__Azospirillaceae	g__Nitrospirillum	s__Nitrospirillum amazonense_B
GCF_007828045.1	100	0.55	d__Bacteria	p__Pseudomonadota	c__Alphaproteobacteria	o__Azospirillales	f__Azospirillaceae	g__Nitrospirillum	s__Nitrospirillum amazonense_C
GCF_002868735.1	100	0.01	d__Bacteria	p__Pseudomonadota	c__Alphaproteobacteria	o__Azospirillales	f__Azospirillaceae	g__Niveispirillum	s__Niveispirillum cyanobacteriorum
GCF_000429645.1	100	0.4	d__Bacteria	p__Pseudomonadota	c__Alphaproteobacteria	o__Azospirillales	f__Azospirillaceae	g__Niveispirillum	s__Niveispirillum irakense
GCF_002251795.1	100	0.05	d__Bacteria	p__Pseudomonadota	c__Alphaproteobacteria	o__Azospirillales	f__Azospirillaceae	g__Niveispirillum	s__Niveispirillum lacus
GCF_003336875.1	100	0.35	d__Bacteria	p__Pseudomonadota	c__Alphaproteobacteria	o__Azospirillales	f__Azospirillaceae	g__Oleisolibacter	s__Oleisolibacter albus
GCF_000016185.1	100	0.2	d__Bacteria	p__Pseudomonadota	c__Alphaproteobacteria	o__Azospirillales	f__Azospirillaceae	g__Rhodospirillum_A	s__Rhodospirillum_A centenum
GCA_016124535.1	90.68	0.11	d__Bacteria	p__Pseudomonadota	c__Alphaproteobacteria	o__Azospirillales	f__Azospirillaceae	g__RI-112	s__RI-112 sp016124535
GCF_008843145.1	99.83	0.03	d__Bacteria	p__Pseudomonadota	c__Alphaproteobacteria	o__Azospirillales	f__Azospirillaceae	g__Skermanella	s__Skermanella pratensis
GCF_016653635.2	99.36	0.77	d__Bacteria	p__Pseudomonadota	c__Alphaproteobacteria	o__Azospirillales	f__Azospirillaceae	g__Skermanella	s__Skermanella sp016653635
GCF_000936425.1	99.32	2.25	d__Bacteria	p__Pseudomonadota	c__Alphaproteobacteria	o__Azospirillales	f__Azospirillaceae	g__Skermanella	s__Skermanella aerolata
GCA_903899885.1	100	2.95	d__Bacteria	p__Pseudomonadota	c__Alphaproteobacteria	o__Rhodospirillales	f__Magnetospirillaceae	g__CAIULK01	s__CAIULK01 sp903899885
GCA_903924765.1	97.18	2.37	d__Bacteria	p__Pseudomonadota	c__Alphaproteobacteria	o__Rhodospirillales	f__Magnetospirillaceae	g__CAIYCT01	s__CAIYCT01 sp903924765
GCA_937887565.1	99.98	0.66	d__Bacteria	p__Pseudomonadota	c__Alphaproteobacteria	o__Rhodospirillales	f__Magnetospirillaceae	g__CALABS01	s__CALABS01 sp937887565
GCA_021793155.1	99.94	0.59	d__Bacteria	p__Pseudomonadota	c__Alphaproteobacteria	o__Rhodospirillales	f__Magnetospirillaceae	g__DUZF01	s__DUZF01 sp021793155
GCA_021781575.1	99.6	3.02	d__Bacteria	p__Pseudomonadota	c__Alphaproteobacteria	o__Rhodospirillales	f__Magnetospirillaceae	g__DUZF01	s__DUZF01 sp021781575
GCA_019455065.1	96.13	2.47	d__Bacteria	p__Pseudomonadota	c__Alphaproteobacteria	o__Rhodospirillales	f__Magnetospirillaceae	g__JACFNC01	s__JACFNC01 sp019455065
GCA_016212565.1	91.81	2.31	d__Bacteria	p__Pseudomonadota	c__Alphaproteobacteria	o__Rhodospirillales	f__Magnetospirillaceae	g__JACRFY01	s__JACRFY01 sp016212565
GCA_021325215.1	100	1.66	d__Bacteria	p__Pseudomonadota	c__Alphaproteobacteria	o__Rhodospirillales	f__Magnetospirillaceae	g__JAJPHO01	s__JAJPHO01 sp021325215
GCA_021782815.1	100	0	d__Bacteria	p__Pseudomonadota	c__Alphaproteobacteria	o__Rhodospirillales	f__Magnetospirillaceae	g__JAJZGK01	s__JAJZGK01 sp021782815
GCA_035538795.1	100	1.45	d__Bacteria	p__Pseudomonadota	c__Alphaproteobacteria	o__Rhodospirillales	f__Magnetospirillaceae	g__JAJZGK01	s__JAJZGK01 sp035538795
GCA_021848545.1	99.75	0.23	d__Bacteria	p__Pseudomonadota	c__Alphaproteobacteria	o__Rhodospirillales	f__Magnetospirillaceae	g__JAJZUL01	s__JAJZUL01 sp021848545
GCA_021847015.1	100	0.59	d__Bacteria	p__Pseudomonadota	c__Alphaproteobacteria	o__Rhodospirillales	f__Magnetospirillaceae	g__JAJZVW01	s__JAJZVW01 sp021847015
GCA_021818185.1	95.42	2.51	d__Bacteria	p__Pseudomonadota	c__Alphaproteobacteria	o__Rhodospirillales	f__Magnetospirillaceae	g__JAKAFA01	s__JAKAFA01 sp021818185
GCA_036675815.1	94.65	1.18	d__Bacteria	p__Pseudomonadota	c__Alphaproteobacteria	o__Rhodospirillales	f__Magnetospirillaceae	g__JAKFEE01	s__JAKFEE01 sp036675815
GCA_036490215.1	98.32	2.08	d__Bacteria	p__Pseudomonadota	c__Alphaproteobacteria	o__Rhodospirillales	f__Magnetospirillaceae	g__JASHSH01	s__JASHSH01 sp036490215
GCA_030151865.1	97.24	1.75	d__Bacteria	p__Pseudomonadota	c__Alphaproteobacteria	o__Rhodospirillales	f__Magnetospirillaceae	g__JASLCK01	s__JASLCK01 sp030151865
GCA_041685145.1	99.27	0.25	d__Bacteria	p__Pseudomonadota	c__Alphaproteobacteria	o__Rhodospirillales	f__Magnetospirillaceae	g__JAWLGJ01	s__JAWLGJ01 sp041685145
GCA_034926235.1	98.97	0.36	d__Bacteria	p__Pseudomonadota	c__Alphaproteobacteria	o__Rhodospirillales	f__Magnetospirillaceae	g__JAYFRE01	s__JAYFRE01 sp034926235
GCF_000513295.1	100	0.2	d__Bacteria	p__Pseudomonadota	c__Alphaproteobacteria	o__Rhodospirillales	f__Magnetospirillaceae	g__Magnetospirillum	s__Magnetospirillum gryphiswaldense
GCF_001650635.1	100	0.11	d__Bacteria	p__Pseudomonadota	c__Alphaproteobacteria	o__Rhodospirillales	f__Magnetospirillaceae	g__Magnetospirillum	s__Magnetospirillum moscoviense
GCF_001898825.1	99.99	0.09	d__Bacteria	p__Pseudomonadota	c__Alphaproteobacteria	o__Rhodospirillales	f__Magnetospirillaceae	g__Magnetospirillum	s__Magnetospirillum sp001898825
GCF_006980715.1	98.5	1.61	d__Bacteria	p__Pseudomonadota	c__Alphaproteobacteria	o__Rhodospirillales	f__Magnetospirillaceae	g__Oleiliquidispirillum	s__Oleiliquidispirillum nitrogeniifigens
GCF_900108475.1	100	0.47	d__Bacteria	p__Pseudomonadota	c__Alphaproteobacteria	o__Rhodospirillales	f__Magnetospirillaceae	g__Paramagnetospirillum	s__Paramagnetospirillum fulvum_A
GCF_003284725.1	100	0.16	d__Bacteria	p__Pseudomonadota	c__Alphaproteobacteria	o__Rhodospirillales	f__Magnetospirillaceae	g__Paramagnetospirillum	s__Paramagnetospirillum kuznetsovii
GCF_000009985.1	100	1.29	d__Bacteria	p__Pseudomonadota	c__Alphaproteobacteria	o__Rhodospirillales	f__Magnetospirillaceae	g__Paramagnetospirillum	s__Paramagnetospirillum magneticum
GCF_002845745.1	100	0.19	d__Bacteria	p__Pseudomonadota	c__Alphaproteobacteria	o__Rhodospirillales	f__Magnetospirillaceae	g__Telmatospirillum	s__Telmatospirillum siberiense
GCA_009712185.1	100	3.08	d__Bacteria	p__Pseudomonadota	c__Alphaproteobacteria	o__Rhodospirillales	f__Magnetospirillaceae	g__Telmatospirillum	s__Telmatospirillum sp009712185
GCA_041686745.1	100	0	d__Bacteria	p__Pseudomonadota	c__Alphaproteobacteria	o__Rhodospirillales	f__Rhodospirillaceae	g__BRH-c57	s__BRH-c57 sp041686745
GCA_041676205.1	99	4.85	d__Bacteria	p__Pseudomonadota	c__Alphaproteobacteria	o__Rhodospirillales	f__Rhodospirillaceae	g__BRH-c57	s__BRH-c57 sp041676205
GCF_039523075.1	98.99	0.17	d__Bacteria	p__Pseudomonadota	c__Alphaproteobacteria	o__Rhodospirillales	f__Rhodospirillaceae	g__Caenispirillum	s__Caenispirillum bisanense
GCF_000315795.1	98.1	0	d__Bacteria	p__Pseudomonadota	c__Alphaproteobacteria	o__Rhodospirillales	f__Rhodospirillaceae	g__Caenispirillum	s__Caenispirillum salinarum
GCA_020852595.1	98.72	2.33	d__Bacteria	p__Pseudomonadota	c__Alphaproteobacteria	o__Rhodospirillales	f__Rhodospirillaceae	g__CAMDOZ01	s__CAMDOZ01 sp020852595
GCA_945903705.1	93.23	1.88	d__Bacteria	p__Pseudomonadota	c__Alphaproteobacteria	o__Rhodospirillales	f__Rhodospirillaceae	g__CAMDOZ01	s__CAMDOZ01 sp945903705
GCA_947475895.1	100	0.12	d__Bacteria	p__Pseudomonadota	c__Alphaproteobacteria	o__Rhodospirillales	f__Rhodospirillaceae	g__CANJMF01	s__CANJMF01 sp947475895
GCA_963921305.3	99.96	0.85	d__Bacteria	p__Pseudomonadota	c__Alphaproteobacteria	o__Rhodospirillales	f__Rhodospirillaceae	g__CAWUEX02	s__CAWUEX02 sp963921305
GCA_038148375.1	99.41	2.43	d__Bacteria	p__Pseudomonadota	c__Alphaproteobacteria	o__Rhodospirillales	f__Rhodospirillaceae	g__CAWUEX02	s__CAWUEX02 sp038148375
GCA_947476925.1	99.25	0.35	d__Bacteria	p__Pseudomonadota	c__Alphaproteobacteria	o__Rhodospirillales	f__Rhodospirillaceae	g__GCA-2737725	s__GCA-2737725 sp947476925
GCF_001611975.1	100	0.41	d__Bacteria	p__Pseudomonadota	c__Alphaproteobacteria	o__Rhodospirillales	f__Rhodospirillaceae	g__Haematospirillum	s__Haematospirillum jordaniae
GCF_012102705.1	100	0.09	d__Bacteria	p__Pseudomonadota	c__Alphaproteobacteria	o__Rhodospirillales	f__Rhodospirillaceae	g__Haematospirillum	s__Haematospirillum sp012102705
GCF_900156605.1	100	0.14	d__Bacteria	p__Pseudomonadota	c__Alphaproteobacteria	o__Rhodospirillales	f__Rhodospirillaceae	g__Insolitispirillum	s__Insolitispirillum peregrinum
GCA_019694335.1	96.81	2.8	d__Bacteria	p__Pseudomonadota	c__Alphaproteobacteria	o__Rhodospirillales	f__Rhodospirillaceae	g__JAIBCD01	s__JAIBCD01 sp019694335
GCA_947470105.1	94.23	2.11	d__Bacteria	p__Pseudomonadota	c__Alphaproteobacteria	o__Rhodospirillales	f__Rhodospirillaceae	g__JAIBCD01	s__JAIBCD01 sp947470105
GCA_039908285.1	98.82	0.31	d__Bacteria	p__Pseudomonadota	c__Alphaproteobacteria	o__Rhodospirillales	f__Rhodospirillaceae	g__JAMOBE01	s__JAMOBE01 sp039908285
GCA_029243545.1	100	3.74	d__Bacteria	p__Pseudomonadota	c__Alphaproteobacteria	o__Rhodospirillales	f__Rhodospirillaceae	g__JAQWRV01	s__JAQWRV01 sp029243545
GCF_000381985.1	100	0.2	d__Bacteria	p__Pseudomonadota	c__Alphaproteobacteria	o__Rhodospirillales	f__Rhodospirillaceae	g__Novispirillum	s__Novispirillum itersonii
GCF_014205675.1	100	0.12	d__Bacteria	p__Pseudomonadota	c__Alphaproteobacteria	o__Rhodospirillales	f__Rhodospirillaceae	g__Novispirillum	s__Novispirillum itersonii_A
GCA_003246625.1	100	0.11	d__Bacteria	p__Pseudomonadota	c__Alphaproteobacteria	o__Rhodospirillales	f__Rhodospirillaceae	g__Oleispirillum	s__Oleispirillum sp003246625
GCA_003250275.1	100	2.16	d__Bacteria	p__Pseudomonadota	c__Alphaproteobacteria	o__Rhodospirillales	f__Rhodospirillaceae	g__Oleispirillum	s__Oleispirillum sp003250275
GCF_000284415.1	100	0.97	d__Bacteria	p__Pseudomonadota	c__Alphaproteobacteria	o__Rhodospirillales	f__Rhodospirillaceae	g__Pararhodospirillum	s__Pararhodospirillum photometricum
GCF_007992075.1	99.99	0.13	d__Bacteria	p__Pseudomonadota	c__Alphaproteobacteria	o__Rhodospirillales	f__Rhodospirillaceae	g__Pararhodospirillum	s__Pararhodospirillum oryzae
GCF_014861485.1	97.61	0.06	d__Bacteria	p__Pseudomonadota	c__Alphaproteobacteria	o__Rhodospirillales	f__Rhodospirillaceae	g__Phaeovibrio	s__Phaeovibrio sulfidiphilus
GCF_937138205.1	98.84	0	d__Bacteria	p__Pseudomonadota	c__Alphaproteobacteria	o__Rhodospirillales	f__Rhodospirillaceae	g__Rhodospira	s__Rhodospira sp937138205
GCF_014197795.1	98.64	0.34	d__Bacteria	p__Pseudomonadota	c__Alphaproteobacteria	o__Rhodospirillales	f__Rhodospirillaceae	g__Rhodospira	s__Rhodospira goensis
GCF_000013085.1	100	0.89	d__Bacteria	p__Pseudomonadota	c__Alphaproteobacteria	o__Rhodospirillales	f__Rhodospirillaceae	g__Rhodospirillum	s__Rhodospirillum rubrum
GCA_021741145.1	99.02	0.07	d__Bacteria	p__Pseudomonadota	c__Alphaproteobacteria	o__Rhodospirillales	f__Rhodospirillaceae	g__Rhodospirillum	s__Rhodospirillum sp021741145
GCF_900100455.1	99.99	0.03	d__Bacteria	p__Pseudomonadota	c__Alphaproteobacteria	o__Rhodospirillales	f__Rhodospirillaceae	g__Roseospirillum	s__Roseospirillum parvum
GCA_947476275.1	100	0.87	d__Bacteria	p__Pseudomonadota	c__Alphaproteobacteria	o__Rhodospirillales	f__Rhodospirillaceae	g__SCTM01	s__SCTM01 sp947476275
GCA_947476695.1	99.58	0.47	d__Bacteria	p__Pseudomonadota	c__Alphaproteobacteria	o__Rhodospirillales	f__Rhodospirillaceae	g__SCTM01	s__SCTM01 sp947476695
GCA_947476625.1	100	0.48	d__Bacteria	p__Pseudomonadota	c__Alphaproteobacteria	o__Rhodospirillales	f__Rhodospirillaceae	g__SHVO01	s__SHVO01 sp947476625
GCA_947476065.1	99.76	2.23	d__Bacteria	p__Pseudomonadota	c__Alphaproteobacteria	o__Rhodospirillales	f__Rhodospirillaceae	g__SHVO01	s__SHVO01 sp947476065
GCA_945906455.1	97.96	0.34	d__Bacteria	p__Pseudomonadota	c__Alphaproteobacteria	o__Rhodospirillales	f__Rhodospirillaceae	g__SHVO01	s__SHVO01 sp945906455
GCA_963976395.1	100	0.3	d__Bacteria	p__Pseudomonadota	c__Alphaproteobacteria	o__Rhodospirillales	f__Rhodospirillaceae	g__UBA11612	s__UBA11612 sp963976395
GCA_016869315.1	97.33	2.14	d__Bacteria	p__Pseudomonadota	c__Alphaproteobacteria	o__Rhodospirillales	f__Rhodospirillaceae	g__VGEM01	s__VGEM01 sp016869315
GCA_040221475.1	100	0.9	d__Bacteria	p__Pseudomonadota	c__Alphaproteobacteria	o__Rhodospirillales	f__Rhodospirillaceae	g__WLXB01	s__WLXB01 sp040221475
GCA_040219235.1	99.85	0.84	d__Bacteria	p__Pseudomonadota	c__Alphaproteobacteria	o__Rhodospirillales	f__Rhodospirillaceae	g__WLXB01	s__WLXB01 sp040219235
GCA_009773045.1	100	0	d__Bacteria	p__Pseudomonadota	c__Alphaproteobacteria	o__Rhodospirillales	f__Rhodospirillaceae	g__WOUV01	s__WOUV01 sp009773045
GCA_028278135.1	97.74	0.17	d__Bacteria	p__Pseudomonadota	c__Alphaproteobacteria	o__Rhodospirillales	f__Rhodospirillaceae	g__WOUV01	s__WOUV01 sp028278135
GCA_028281845.1	97.41	0.01	d__Bacteria	p__Pseudomonadota	c__Alphaproteobacteria	o__Rhodospirillales	f__Rhodospirillaceae	g__WOUV01	s__WOUV01 sp028281845
GCA_016214125.1	98.94	0.86	d__Bacteria	p__Pseudomonadota	c__Alphaproteobacteria	o__Rhodospirillales	f__WMHbin7	g__JACRPC01	s__JACRPC01 sp016214125
GCA_015231795.1	100	0.67	d__Bacteria	p__Pseudomonadota	c__Alphaproteobacteria	o__Rhodospirillales	f__WMHbin7	g__WMHbin7	s__WMHbin7 sp015231795
GCA_015232335.1	100	0.31	d__Bacteria	p__Pseudomonadota	c__Alphaproteobacteria	o__Rhodospirillales	f__WMHbin7	g__WMHbin7	s__WMHbin7 sp015232335
GCA_902725215.1	99.99	0.14	d__Bacteria	p__Pseudomonadota	c__Alphaproteobacteria	o__Rhodospirillales	f__WMHbin7	g__WMHbin7	s__WMHbin7 sp902725215
GCA_001830425.1	100	0.09	d__Bacteria	p__Pseudomonadota	c__Alphaproteobacteria	o__Rhodospirillales_A	f__2-02-FULL-58-16	g__2-02-FULL-58-16	s__2-02-FULL-58-16 sp001830425
GCA_016872535.1	96.7	0.87	d__Bacteria	p__Pseudomonadota	c__Alphaproteobacteria	o__Rhodospirillales_A	f__2-12-FULL-67-15	g__2-12-FULL-67-15	s__2-12-FULL-67-15 sp016872535
GCA_040904505.1	98.24	0.68	d__Bacteria	p__Pseudomonadota	c__Alphaproteobacteria	o__Rhodospirillales_A	f__CALINB01	g__CALINB01	s__CALINB01 sp040904505
GCA_038114465.1	96.65	0.96	d__Bacteria	p__Pseudomonadota	c__Alphaproteobacteria	o__Rhodospirillales_A	f__CALINB01	g__CALINB01	s__CALINB01 sp938045325
GCA_945878455.1	94.47	1.3	d__Bacteria	p__Pseudomonadota	c__Alphaproteobacteria	o__Rhodospirillales_A	f__CAMCUA01	g__CAMCUA01	s__CAMCUA01 sp945878455
GCA_947470575.1	91.69	2.34	d__Bacteria	p__Pseudomonadota	c__Alphaproteobacteria	o__Rhodospirillales_A	f__CAMCUA01	g__CAMCUA01	s__CAMCUA01 sp947470575
GCA_002938315.1	97.08	0.13	d__Bacteria	p__Pseudomonadota	c__Alphaproteobacteria	o__Rhodospirillales_A	f__Casp-alpha2	g__Casp-alpha2	s__Casp-alpha2 sp002938315
GCA_014382345.1	96.73	2.33	d__Bacteria	p__Pseudomonadota	c__Alphaproteobacteria	o__Rhodospirillales_A	f__Casp-alpha2	g__Casp-alpha2	s__Casp-alpha2 sp014382345
GCA_002722175.1	91.35	3.3	d__Bacteria	p__Pseudomonadota	c__Alphaproteobacteria	o__Rhodospirillales_A	f__Casp-alpha2	g__GCA-2722175	s__GCA-2722175 sp002722175
GCA_003354135.1	99.03	0.72	d__Bacteria	p__Pseudomonadota	c__Alphaproteobacteria	o__Rhodospirillales_A	f__GLO-3	g__GLO-3	s__GLO-3 sp003354135
GCA_039908345.1	100	2.76	d__Bacteria	p__Pseudomonadota	c__Alphaproteobacteria	o__Rhodospirillales_A	f__GLO-3	g__JAMOBD01	s__JAMOBD01 sp039908345
GCA_040219025.1	99.42	1.32	d__Bacteria	p__Pseudomonadota	c__Alphaproteobacteria	o__Rhodospirillales_A	f__HT1-32	g__HT1-32	s__HT1-32 sp040219025
GCA_009649675.1	98.49	0.26	d__Bacteria	p__Pseudomonadota	c__Alphaproteobacteria	o__Rhodospirillales_A	f__HT1-32	g__HT1-32	s__HT1-32 sp009649675
GCA_028282245.1	93.36	1.02	d__Bacteria	p__Pseudomonadota	c__Alphaproteobacteria	o__Rhodospirillales_A	f__Magnetospiraceae	g__JANQGL01	s__JANQGL01 sp028282245
GCF_000968135.1	99.97	0.43	d__Bacteria	p__Pseudomonadota	c__Alphaproteobacteria	o__Rhodospirillales_A	f__Magnetospiraceae	g__Magnetospira	s__Magnetospira sp000968135
GCA_029881835.1	91.5	4.22	d__Bacteria	p__Pseudomonadota	c__Alphaproteobacteria	o__Rhodospirillales_A	f__Magnetovibrionaceae	g__DAOVVL01	s__DAOVVL01 sp029881835
GCA_029883045.1	90.21	2.46	d__Bacteria	p__Pseudomonadota	c__Alphaproteobacteria	o__Rhodospirillales_A	f__Magnetovibrionaceae	g__DAOVVL01	s__DAOVVL01 sp029883045
GCA_015231605.1	99.21	0.73	d__Bacteria	p__Pseudomonadota	c__Alphaproteobacteria	o__Rhodospirillales_A	f__Magnetovibrionaceae	g__JADGBG01	s__JADGBG01 sp015231605
GCA_024653965.1	99.63	1.3	d__Bacteria	p__Pseudomonadota	c__Alphaproteobacteria	o__Rhodospirillales_A	f__Magnetovibrionaceae	g__JANLGW01	s__JANLGW01 sp024653965
GCA_026196495.1	100	0.22	d__Bacteria	p__Pseudomonadota	c__Alphaproteobacteria	o__Rhodospirillales_A	f__Magnetovibrionaceae	g__Magnetovibrio	s__Magnetovibrio sp026196495
GCA_028281525.1	100	0.34	d__Bacteria	p__Pseudomonadota	c__Alphaproteobacteria	o__Rhodospirillales_A	f__Magnetovibrionaceae	g__Magnetovibrio	s__Magnetovibrio sp028281525
GCF_029318635.1	98.31	0.01	d__Bacteria	p__Pseudomonadota	c__Alphaproteobacteria	o__Rhodospirillales_A	f__Magnetovibrionaceae	g__Varunaivibrio	s__Varunaivibrio sulfuroxidans
GCA_028281785.1	97.49	3.71	d__Bacteria	p__Pseudomonadota	c__Alphaproteobacteria	o__Rhodospirillales_A	f__Shumkoniaceae	g__JANQJG01	s__JANQJG01 sp028281785
GCF_026163695.1	99.24	2.25	d__Bacteria	p__Pseudomonadota	c__Alphaproteobacteria	o__Rhodospirillales_A	f__Shumkoniaceae	g__Shumkonia	s__Shumkonia mesophila
GCA_014859895.1	97.28	2.06	d__Bacteria	p__Pseudomonadota	c__Alphaproteobacteria	o__Rhodospirillales_A	f__Shumkoniaceae	g__Shumkonia	s__Shumkonia sp014859895
GCF_900093605.1	100	0.21	d__Bacteria	p__Pseudomonadota	c__Alphaproteobacteria	o__Rhodospirillales_A	f__Terasakiellaceae	g__Terasakiella	s__Terasakiella magnetica
GCF_004564135.1	100	0.19	d__Bacteria	p__Pseudomonadota	c__Alphaproteobacteria	o__Rhodospirillales_A	f__Terasakiellaceae	g__Terasakiella	s__Terasakiella sp004564135
GCF_029624155.1	100	0.05	d__Bacteria	p__Pseudomonadota	c__Alphaproteobacteria	o__Rhodospirillales_A	f__Thalassospiraceae	g__Thalassospira	s__Thalassospira aquimaris
GCF_000763295.1	100	0.01	d__Bacteria	p__Pseudomonadota	c__Alphaproteobacteria	o__Rhodospirillales_A	f__Thalassospiraceae	g__Thalassospira	s__Thalassospira australica
GCF_003403095.1	100	0.3	d__Bacteria	p__Pseudomonadota	c__Alphaproteobacteria	o__Rhodospirillales_A	f__Thalassospiraceae	g__Thalassospira	s__Thalassospira indica
GCA_913055735.1	94.79	2.05	d__Bacteria	p__Pseudomonadota	c__Alphaproteobacteria	o__Rhodospirillales_A	f__UBA2165	g__CAJXKD01	s__CAJXKD01 sp913055735
GCA_945877815.1	100	0.61	d__Bacteria	p__Pseudomonadota	c__Alphaproteobacteria	o__Rhodospirillales_A	f__UBA2165	g__CANIGJ01	s__CANIGJ01 sp945877815
GCA_947467145.1	90.7	0.29	d__Bacteria	p__Pseudomonadota	c__Alphaproteobacteria	o__Rhodospirillales_A	f__UBA2165	g__CANIGJ01	s__CANIGJ01 sp947467145
GCA_016793875.1	99.32	1.93	d__Bacteria	p__Pseudomonadota	c__Alphaproteobacteria	o__Rhodospirillales_A	f__UXAT02	g__Defluviicoccus	s__Defluviicoccus sp016793875
GCA_900609035.2	98.96	0.04	d__Bacteria	p__Pseudomonadota	c__Alphaproteobacteria	o__Rhodospirillales_A	f__UXAT02	g__Defluviicoccus	s__Defluviicoccus seviourii
GCA_016710335.1	97.99	1.01	d__Bacteria	p__Pseudomonadota	c__Alphaproteobacteria	o__Rhodospirillales_A	f__UXAT02	g__JADJXQ01	s__JADJXQ01 sp016710335

## Sheet: Data S2
Data S2. High-quality genomes filtrated from GTDB r220 database for Thermodesulfovibrionia class phylogenetic tree.
Accession	Checkm2_completeness	Checkm2_contamination	Gtdb_domain	Gtdb_phylum	Gtdb_class	Gtdb_order	Gtdb_family	Gtdb_genus	Gtdb_species
GCA_041500225.1	100	1.76	d__Bacteria	p__Nitrospirota	c__Thermodesulfovibrionia	o__Thermodesulfovibrionales	f__SM23-35	g__0-14-3-00-41-53	s__0-14-3-00-41-53 sp041500225
GCA_002780895.1	100	1.68	d__Bacteria	p__Nitrospirota	c__Thermodesulfovibrionia	o__Thermodesulfovibrionales	f__SM23-35	g__0-14-3-00-41-53	s__0-14-3-00-41-53 sp002780895
GCA_002897895.1	92.17	1.55	d__Bacteria	p__Nitrospirota	c__Thermodesulfovibrionia	o__UBA6902	f__UBA6902	g__BMS3ABIN06	s__BMS3ABIN06 sp002897895
GCA_002897935.1	96.03	1.23	d__Bacteria	p__Nitrospirota	c__Thermodesulfovibrionia	o__Thermodesulfovibrionales	f__JdFR-85	g__BMS3Abin08	s__BMS3Abin08 sp002897935
GCA_015485235.1	93.26	2.7	d__Bacteria	p__Nitrospirota	c__Thermodesulfovibrionia	o__Thermodesulfovibrionales	f__JdFR-85	g__BMS3Abin08	s__BMS3Abin08 sp015485235
GCA_002897915.1	92	0.17	d__Bacteria	p__Nitrospirota	c__Thermodesulfovibrionia	o__UBA6902	f__UBA6902	g__BMS3Abin09	s__BMS3Abin09 sp002897915
GCA_020351835.1	96.87	0	d__Bacteria	p__Nitrospirota	c__Thermodesulfovibrionia	o__Thermodesulfovibrionales	f__BMS3Bbin05	g__BMS3Bbin05	s__BMS3Bbin05 sp020351835
GCA_002897855.1	93.01	0.44	d__Bacteria	p__Nitrospirota	c__Thermodesulfovibrionia	o__Thermodesulfovibrionales	f__BMS3Bbin05	g__BMS3Bbin05	s__BMS3Bbin05 sp002897855
GCA_035873375.1	99.33	0.82	d__Bacteria	p__Nitrospirota	c__Thermodesulfovibrionia	o__Thermodesulfovibrionales	f__JdFR-85	g__BMS3Bbin07	s__BMS3Bbin07 sp035873375
GCA_036244995.1	98.37	1.06	d__Bacteria	p__Nitrospirota	c__Thermodesulfovibrionia	o__Thermodesulfovibrionales	f__JdFR-85	g__BMS3Bbin07	s__BMS3Bbin07 sp036244995
GCA_002897775.1	94.94	1.35	d__Bacteria	p__Nitrospirota	c__Thermodesulfovibrionia	o__UBA6902	f__BMS3Bbin08	g__BMS3Bbin08	s__BMS3Bbin08 sp002897775
GCA_919901585.1	95.33	1.01	d__Bacteria	p__Nitrospirota	c__Thermodesulfovibrionia	o__Thermodesulfovibrionales	f__UBA9159	g__CAKKPH01	s__CAKKPH01 sp919901585
GCA_919902655.1	91.09	0.3	d__Bacteria	p__Nitrospirota	c__Thermodesulfovibrionia	o__JACRGW01	f__JACRGW01	g__CAKKRL01	s__CAKKRL01 sp919902655
GCA_938074335.1	100	0	d__Bacteria	p__Nitrospirota	c__Thermodesulfovibrionia	o__Thermodesulfovibrionales	f__CALJEL01	g__CALJEL01	s__CALJEL01 sp938074335
GCA_041082235.1	100	1.66	d__Bacteria	p__Nitrospirota	c__Thermodesulfovibrionia	o__Thermodesulfovibrionales	f__CALJEL01	g__CALJEL01	s__CALJEL01 sp041082235
GCA_947259735.1	99.85	3.49	d__Bacteria	p__Nitrospirota	c__Thermodesulfovibrionia	o__UBA6902	f__UBA6902	g__CALZGI01	s__CALZGI01 sp945786855
GCA_020356065.1	95.42	1.57	d__Bacteria	p__Nitrospirota	c__Thermodesulfovibrionia	o__UBA6902	f__UBA6902	g__CALZJD01	s__CALZJD01 sp020356065
GCA_030667205.1	90.65	2.6	d__Bacteria	p__Nitrospirota	c__Thermodesulfovibrionia	o__Thermodesulfovibrionales	f__JdFR-86	g__DAOUWH01	s__DAOUWH01 sp030667205
GCA_030638335.1	92.28	1.83	d__Bacteria	p__Nitrospirota	c__Thermodesulfovibrionia	o__Thermodesulfovibrionales	f__JdFR-86	g__DAOWET01	s__DAOWET01 sp030638335
GCA_035622735.1	95.14	2.15	d__Bacteria	p__Nitrospirota	c__Thermodesulfovibrionia	o__Thermodesulfovibrionales	f__UBA9159	g__DASPUT01	s__DASPUT01 sp035622735
GCA_035686305.1	97.66	0.93	d__Bacteria	p__Nitrospirota	c__Thermodesulfovibrionia	o__Thermodesulfovibrionales	f__UBA9159	g__DASRZP01	s__DASRZP01 sp035686305
GCF_014701235.1	100	0	d__Bacteria	p__Nitrospirota	c__Thermodesulfovibrionia	o__Thermodesulfovibrionales	f__Dissulfurispiraceae	g__Dissulfurispira	s__Dissulfurispira thermophila
GCA_020062545.1	100	0.01	d__Bacteria	p__Nitrospirota	c__Thermodesulfovibrionia	o__Thermodesulfovibrionales	f__Dissulfurispiraceae	g__Dissulfurispira	s__Dissulfurispira sp020062545
GCA_026415695.1	99.71	0.61	d__Bacteria	p__Nitrospirota	c__Thermodesulfovibrionia	o__Thermodesulfovibrionales	f__DUZI01	g__DUZI01	s__DUZI01 sp026415695
GCA_013349595.1	92.26	1.38	d__Bacteria	p__Nitrospirota	c__Thermodesulfovibrionia	o__Thermodesulfovibrionales	f__DUZI01	g__DUZI01	s__DUZI01 sp013349595
GCA_041658585.1	100	1.5	d__Bacteria	p__Nitrospirota	c__Thermodesulfovibrionia	o__Thermodesulfovibrionales	f__SM23-35	g__DYFC01	s__DYFC01 sp041658585
GCA_013388435.1	98.02	0.39	d__Bacteria	p__Nitrospirota	c__Thermodesulfovibrionia	o__Thermodesulfovibrionales	f__SM23-35	g__DYFC01	s__DYFC01 sp013388435
GCA_036781645.1	99.98	0	d__Bacteria	p__Nitrospirota	c__Thermodesulfovibrionia	o__Thermodesulfovibrionales	f__DYHD01	g__DYHD01	s__DYHD01 sp036781645
GCA_037440605.1	96.86	2.1	d__Bacteria	p__Nitrospirota	c__Thermodesulfovibrionia	o__Thermodesulfovibrionales	f__DYHD01	g__DYHD01	s__DYHD01 sp037440605
GCA_903822005.1	100	1.32	d__Bacteria	p__Nitrospirota	c__Thermodesulfovibrionia	o__Thermodesulfovibrionales	f__Dissulfurispiraceae	g__Fen-1308	s__Fen-1308 sp903822005
GCA_035319125.1	98.45	0.22	d__Bacteria	p__Nitrospirota	c__Thermodesulfovibrionia	o__Thermodesulfovibrionales	f__Dissulfurispiraceae	g__Fen-1308	s__Fen-1308 sp035319125
GCA_020347665.1	91.07	0.25	d__Bacteria	p__Nitrospirota	c__Thermodesulfovibrionia	o__Thermodesulfovibrionales	f__UBA6898	g__G020347665	s__G020347665 sp020347665
GCA_041577035.1	90.22	2.52	d__Bacteria	p__Nitrospirota	c__Thermodesulfovibrionia	o__Thermodesulfovibrionales	f__UBA6898	g__G020347665	s__G020347665 sp041577035
GCA_947259645.1	99.55	2.73	d__Bacteria	p__Nitrospirota	c__Thermodesulfovibrionia	o__UBA6902	f__UBA6902	g__Glo-13	s__Glo-13 sp947259645
GCA_003354025.1	96.97	3.75	d__Bacteria	p__Nitrospirota	c__Thermodesulfovibrionia	o__UBA6902	f__UBA6902	g__Glo-13	s__Glo-13 sp003354025
GCA_021792185.1	99.36	0.18	d__Bacteria	p__Nitrospirota	c__Thermodesulfovibrionia	o__Thermodesulfovibrionales	f__Dissulfurispiraceae	g__GWB2-47-37	s__GWB2-47-37 sp021792185
GCA_001803635.1	98.45	0	d__Bacteria	p__Nitrospirota	c__Thermodesulfovibrionia	o__Thermodesulfovibrionales	f__Dissulfurispiraceae	g__GWB2-47-37	s__GWB2-47-37 sp001803635
GCA_026982355.1	100	0.55	d__Bacteria	p__Nitrospirota	c__Thermodesulfovibrionia	o__UBA6902	f__UBA6902	g__JAADFS01	s__JAADFS01 sp026982355
GCA_011321725.1	96.32	2.76	d__Bacteria	p__Nitrospirota	c__Thermodesulfovibrionia	o__Thermodesulfovibrionales	f__JdFR-85	g__JAADHP01	s__JAADHP01 sp011321725
GCA_015484595.1	96.42	1.06	d__Bacteria	p__Nitrospirota	c__Thermodesulfovibrionia	o__Thermodesulfovibrionales	f__JdFR-85	g__JAADIE01	s__JAADIE01 sp015484595
GCA_013151495.1	95.6	1.31	d__Bacteria	p__Nitrospirota	c__Thermodesulfovibrionia	o__Thermodesulfovibrionales	f__JdFR-85	g__JAADIE01	s__JAADIE01 sp013151495
GCA_035319145.1	100	0.34	d__Bacteria	p__Nitrospirota	c__Thermodesulfovibrionia	o__Thermodesulfovibrionales	f__Dissulfurispiraceae	g__JAAYUK01	s__JAAYUK01 sp035319145
GCA_009773415.1	100	0.24	d__Bacteria	p__Nitrospirota	c__Thermodesulfovibrionia	o__Thermodesulfovibrionales	f__Dissulfurispiraceae	g__JAAYUK01	s__JAAYUK01 sp009773415
GCA_013388605.1	96.99	0.64	d__Bacteria	p__Nitrospirota	c__Thermodesulfovibrionia	o__Thermodesulfovibrionales	f__SM23-35	g__JACAEY01	s__JACAEY01 sp013388605
GCA_013388455.1	99.4	0.24	d__Bacteria	p__Nitrospirota	c__Thermodesulfovibrionia	o__Thermodesulfovibrionales	f__SM23-35	g__JACAFF01	s__JACAFF01 sp013388455
GCA_016784355.1	91.83	1.6	d__Bacteria	p__Nitrospirota	c__Thermodesulfovibrionia	o__UBA6902	f__UBA6902	g__JACNKH01	s__JACNKH01 sp014382155
GCA_016208875.1	96.5	0.92	d__Bacteria	p__Nitrospirota	c__Thermodesulfovibrionia	o__Thermodesulfovibrionales	f__UBA1546	g__JACQXD01	s__JACQXD01 sp016208875
GCA_016208915.1	98.76	1.66	d__Bacteria	p__Nitrospirota	c__Thermodesulfovibrionia	o__Thermodesulfovibrionales	f__UBA1546	g__JACQXE01	s__JACQXE01 sp016208915
GCA_016208855.1	99.65	0.1	d__Bacteria	p__Nitrospirota	c__Thermodesulfovibrionia	o__UBA6902	f__DSMQ01	g__JACQXF01	s__JACQXF01 sp016208855
GCA_016207905.1	98.08	0	d__Bacteria	p__Nitrospirota	c__Thermodesulfovibrionia	o__Thermodesulfovibrionales	f__JdFR-86	g__JACQZC01	s__JACQZC01 sp016207905
GCA_030646035.1	98.45	0.41	d__Bacteria	p__Nitrospirota	c__Thermodesulfovibrionia	o__UBA6902	f__UBA6902	g__JACQZG01	s__JACQZG01 sp030646035
GCA_040757475.1	96.38	0.3	d__Bacteria	p__Nitrospirota	c__Thermodesulfovibrionia	o__Thermodesulfovibrionales	f__SM23-35	g__JACRGU01	s__JACRGU01 sp040757475
GCA_919902995.1	94.45	0	d__Bacteria	p__Nitrospirota	c__Thermodesulfovibrionia	o__JACRGW01	f__JACRGW01	g__JACRGW01	s__JACRGW01 sp919902995
GCA_016212185.1	97.58	1.13	d__Bacteria	p__Nitrospirota	c__Thermodesulfovibrionia	o__UBA6902	f__DSMQ01	g__JACRGX01	s__JACRGX01 sp016212185
GCA_016212095.1	100	0	d__Bacteria	p__Nitrospirota	c__Thermodesulfovibrionia	o__SZUA-242	f__SZUA-242	g__JACRHH01	s__JACRHH01 sp016212095
GCA_016214385.1	98.94	0.89	d__Bacteria	p__Nitrospirota	c__Thermodesulfovibrionia	o__UBA6902	f__JACROP01	g__JACROP01	s__JACROP01 sp016214385
GCA_016222905.1	100	1.53	d__Bacteria	p__Nitrospirota	c__Thermodesulfovibrionia	o__UBA6902	f__UBA6902	g__JACRPZ01	s__JACRPZ01 sp016222905
GCA_040758255.1	92.99	0.3	d__Bacteria	p__Nitrospirota	c__Thermodesulfovibrionia	o__UBA6902	f__UBA6902	g__JACRPZ01	s__JACRPZ01 sp040758255
GCA_014874185.1	100	0.32	d__Bacteria	p__Nitrospirota	c__Thermodesulfovibrionia	o__Thermodesulfovibrionales	f__JdFR-88	g__JACWAF01	s__JACWAF01 sp014874185
GCA_015233895.1	100	0.01	d__Bacteria	p__Nitrospirota	c__Thermodesulfovibrionia	o__Thermodesulfovibrionales	f__Magnetobacteriaceae	g__JADFXG01	s__JADFXG01 sp015233895
GCA_039908095.1	100	0.13	d__Bacteria	p__Nitrospirota	c__Thermodesulfovibrionia	o__Thermodesulfovibrionales	f__Magnetobacteriaceae	g__JADFXG01	s__JADFXG01 sp039908095
GCA_015233465.1	92.51	0.97	d__Bacteria	p__Nitrospirota	c__Thermodesulfovibrionia	o__Thermodesulfovibrionales	f__Magnetobacteriaceae	g__JADFXP01	s__JADFXP01 sp015233465
GCA_034002665.1	99.57	0	d__Bacteria	p__Nitrospirota	c__Thermodesulfovibrionia	o__Thermodesulfovibrionales	f__Dissulfurispiraceae	g__JAFGXL01	s__JAFGXL01 sp034002665
GCA_016936655.1	97.15	0	d__Bacteria	p__Nitrospirota	c__Thermodesulfovibrionia	o__Thermodesulfovibrionales	f__Dissulfurispiraceae	g__JAFGXL01	s__JAFGXL01 sp016936655
GCA_021373015.1	100	0	d__Bacteria	p__Nitrospirota	c__Thermodesulfovibrionia	o__Thermodesulfovibrionales	f__UBA1546	g__JAJFTJ01	s__JAJFTJ01 sp021373015
GCA_024275975.1	96.92	0.3	d__Bacteria	p__Nitrospirota	c__Thermodesulfovibrionia	o__Thermodesulfovibrionales	f__UBA6898	g__JAJRYC01	s__JAJRYC01 sp024275975
GCA_035873255.1	95.22	0.26	d__Bacteria	p__Nitrospirota	c__Thermodesulfovibrionia	o__Thermodesulfovibrionales	f__UBA6898	g__JAJRYC01	s__JAJRYC01 sp035873255
GCA_021789555.1	98.8	2.4	d__Bacteria	p__Nitrospirota	c__Thermodesulfovibrionia	o__Thermodesulfovibrionales	f__JdFR-88	g__JAJYGJ01	s__JAJYGJ01 sp021789555
GCA_021825295.1	91	0.11	d__Bacteria	p__Nitrospirota	c__Thermodesulfovibrionia	o__Thermodesulfovibrionales	f__JdFR-88	g__JAJYGJ01	s__JAJYGJ01 sp021825295
GCA_021790195.1	96.32	0.35	d__Bacteria	p__Nitrospirota	c__Thermodesulfovibrionia	o__Thermodesulfovibrionales	f__UBA9159	g__JAJYIF01	s__JAJYIF01 sp021790195
GCA_021789595.1	99.11	0.64	d__Bacteria	p__Nitrospirota	c__Thermodesulfovibrionia	o__UBA6902	f__JAJYJJ01	g__JAJYJJ01	s__JAJYJJ01 sp021789595
GCA_021791055.1	99.75	0	d__Bacteria	p__Nitrospirota	c__Thermodesulfovibrionia	o__Thermodesulfovibrionales	f__Dissulfurispiraceae	g__JAJYXI01	s__JAJYXI01 sp021791055
GCA_021789935.1	100	0.61	d__Bacteria	p__Nitrospirota	c__Thermodesulfovibrionia	o__Thermodesulfovibrionales	f__JdFR-88	g__JAKAEG01	s__JAKAEG01 sp021789935
GCA_021819985.1	94.17	2.71	d__Bacteria	p__Nitrospirota	c__Thermodesulfovibrionia	o__Thermodesulfovibrionales	f__JdFR-88	g__JAKAEG01	s__JAKAEG01 sp021819985
GCA_021825805.1	98.85	1.04	d__Bacteria	p__Nitrospirota	c__Thermodesulfovibrionia	o__Thermodesulfovibrionales	f__UBA6898	g__JAKAGF01	s__JAKAGF01 sp021825805
GCA_021825365.1	91.07	0.35	d__Bacteria	p__Nitrospirota	c__Thermodesulfovibrionia	o__Thermodesulfovibrionales	f__UBA6898	g__JAKAGF01	s__JAKAGF01 sp021825365
GCA_021813425.1	97.65	1.97	d__Bacteria	p__Nitrospirota	c__Thermodesulfovibrionia	o__Thermodesulfovibrionales	f__UBA6898	g__JAKAKQ01	s__JAKAKQ01 sp021813425
GCA_021813405.1	100	0.06	d__Bacteria	p__Nitrospirota	c__Thermodesulfovibrionia	o__Thermodesulfovibrionales	f__JdFR-88	g__JAKAKS01	s__JAKAKS01 sp021813405
GCA_021788025.1	97.75	1.14	d__Bacteria	p__Nitrospirota	c__Thermodesulfovibrionia	o__Thermodesulfovibrionales	f__JdFR-88	g__JAKAKS01	s__JAKAKS01 sp021788025
GCA_021824065.1	96.16	1.27	d__Bacteria	p__Nitrospirota	c__Thermodesulfovibrionia	o__Thermodesulfovibrionales	f__UBA1546	g__JAKALU01	s__JAKALU01 sp021824065
GCA_031082155.1	100	2.12	d__Bacteria	p__Nitrospirota	c__Thermodesulfovibrionia	o__Thermodesulfovibrionales	f__SM23-35	g__JAKLQR01	s__JAKLQR01 sp031082155
GCA_040757315.1	95.92	5.23	d__Bacteria	p__Nitrospirota	c__Thermodesulfovibrionia	o__Thermodesulfovibrionales	f__SM23-35	g__JAKLQR01	s__JAKLQR01 sp040757315
GCA_937138415.1	100	0.53	d__Bacteria	p__Nitrospirota	c__Thermodesulfovibrionia	o__Thermodesulfovibrionales	f__SM23-35	g__JALHSV01	s__JALHSV01 sp937138415
GCA_022865525.1	94.69	4.05	d__Bacteria	p__Nitrospirota	c__Thermodesulfovibrionia	o__Thermodesulfovibrionales	f__SM23-35	g__JALHSV01	s__JALHSV01 sp022865525
GCA_027050975.1	93.53	1.92	d__Bacteria	p__Nitrospirota	c__Thermodesulfovibrionia	o__Thermodesulfovibrionales	f__JdFR-85	g__JALUAR01	s__JALUAR01 sp027050975
GCA_027021335.1	96.13	0.2	d__Bacteria	p__Nitrospirota	c__Thermodesulfovibrionia	o__SZUA-242	f__SZUA-242	g__JALUUO01	s__JALUUO01 sp027021335
GCA_947085305.1	93.5	3.43	d__Bacteria	p__Nitrospirota	c__Thermodesulfovibrionia	o__Thermodesulfovibrionales	f__UBA9159	g__JAMCQB01	s__JAMCQB01 sp947085305
GCA_021847795.1	97.79	2.94	d__Bacteria	p__Nitrospirota	c__Thermodesulfovibrionia	o__Thermodesulfovibrionales	f__Dissulfurispiraceae	g__JAMCVZ01	s__JAMCVZ01 sp021847795
GCA_023476565.1	96.02	2.1	d__Bacteria	p__Nitrospirota	c__Thermodesulfovibrionia	o__Thermodesulfovibrionales	f__Dissulfurispiraceae	g__JAMCVZ01	s__JAMCVZ01 sp023476565
GCA_023475105.1	91.82	1.64	d__Bacteria	p__Nitrospirota	c__Thermodesulfovibrionia	o__Thermodesulfovibrionales	f__UBA9159	g__JAMCWJ01	s__JAMCWJ01 sp023475105
GCA_002839535.1	99.07	0.75	d__Bacteria	p__Nitrospirota	c__Thermodesulfovibrionia	o__Thermodesulfovibrionales	f__UBA6898	g__JAOUFP01	s__JAOUFP01 sp002839535
GCA_037386965.1	96.73	0.1	d__Bacteria	p__Nitrospirota	c__Thermodesulfovibrionia	o__Thermodesulfovibrionales	f__JdFR-86	g__JARRLN01	s__JARRLN01 sp037386965
GCA_037385265.1	91.96	0.12	d__Bacteria	p__Nitrospirota	c__Thermodesulfovibrionia	o__Thermodesulfovibrionales	f__JdFR-86	g__JARRNG01	s__JARRNG01 sp037385265
GCA_037380845.1	100	1.82	d__Bacteria	p__Nitrospirota	c__Thermodesulfovibrionia	o__Thermodesulfovibrionales	f__UBA6898	g__JARRRD01	s__JARRRD01 sp037380845
GCA_037381085.1	98.31	2.28	d__Bacteria	p__Nitrospirota	c__Thermodesulfovibrionia	o__Thermodesulfovibrionales	f__UBA6898	g__JARRRD01	s__JARRRD01 sp037381085
GCA_030019415.1	100	2.44	d__Bacteria	p__Nitrospirota	c__Thermodesulfovibrionia	o__Thermodesulfovibrionales	f__SM23-35	g__JASEEX01	s__JASEEX01 sp030019415
GCA_040753955.1	97.81	1.72	d__Bacteria	p__Nitrospirota	c__Thermodesulfovibrionia	o__Thermodesulfovibrionales	f__SM23-35	g__JASEEX01	s__JASEEX01 sp040753955
GCA_030017995.1	96.93	0	d__Bacteria	p__Nitrospirota	c__Thermodesulfovibrionia	o__Thermodesulfovibrionales	f__Dissulfurispiraceae	g__JASEGS01	s__JASEGS01 sp030017995
GCA_030682405.1	99.77	0.12	d__Bacteria	p__Nitrospirota	c__Thermodesulfovibrionia	o__Thermodesulfovibrionales	f__JdFR-86	g__JAUXOF01	s__JAUXOF01 sp030682405
GCA_030694425.1	96.42	3.35	d__Bacteria	p__Nitrospirota	c__Thermodesulfovibrionia	o__UBA6902	f__BMS3Bbin08	g__JAUXYI01	s__JAUXYI01 sp030694425
GCA_036446195.1	93.71	0.09	d__Bacteria	p__Nitrospirota	c__Thermodesulfovibrionia	o__UBA6902	f__BMS3Bbin08	g__JAZFSN01	s__JAZFSN01 sp036446195
GCA_037442785.1	90.44	1.13	d__Bacteria	p__Nitrospirota	c__Thermodesulfovibrionia	o__Thermodesulfovibrionales	f__UBA9159	g__JBBIPQ01	s__JBBIPQ01 sp037442785
GCA_037441365.1	91.33	0.16	d__Bacteria	p__Nitrospirota	c__Thermodesulfovibrionia	o__Thermodesulfovibrionales	f__UBA9159	g__JBBISG01	s__JBBISG01 sp037441365
GCA_037441185.1	100	0	d__Bacteria	p__Nitrospirota	c__Thermodesulfovibrionia	o__Thermodesulfovibrionales	f__Dissulfurispiraceae	g__JBBISP01	s__JBBISP01 sp037441185
GCA_037440265.1	90.45	1.14	d__Bacteria	p__Nitrospirota	c__Thermodesulfovibrionia	o__Thermodesulfovibrionales	f__UBA6898	g__JBBIUL01	s__JBBIUL01 sp037440265
GCA_039715075.1	100	0.48	d__Bacteria	p__Nitrospirota	c__Thermodesulfovibrionia	o__UBA6902	f__UBA6902	g__JBDLIC01	s__JBDLIC01 sp039715075
GCA_040235385.1	100	3.88	d__Bacteria	p__Nitrospirota	c__Thermodesulfovibrionia	o__Thermodesulfovibrionales	f__UBA6898	g__JBECKU01	s__JBECKU01 sp040235385
GCA_041629615.1	91.17	5.28	d__Bacteria	p__Nitrospirota	c__Thermodesulfovibrionia	o__UBA6902	f__UBA6902	g__JBFKMY01	s__JBFKMY01 sp041629615
GCA_040756135.1	98.57	2.3	d__Bacteria	p__Nitrospirota	c__Thermodesulfovibrionia	o__Thermodesulfovibrionales	f__SM23-35	g__JBFLZS01	s__JBFLZS01 sp040756135
GCA_040756155.1	96.94	1.71	d__Bacteria	p__Nitrospirota	c__Thermodesulfovibrionia	o__JACRGW01	f__JBFLZU01	g__JBFLZU01	s__JBFLZU01 sp040756155
GCA_040755805.1	94.27	4.84	d__Bacteria	p__Nitrospirota	c__Thermodesulfovibrionia	o__Thermodesulfovibrionales	f__SM23-35	g__JBFMAM01	s__JBFMAM01 sp040755805
GCA_040754395.1	99.96	0.56	d__Bacteria	p__Nitrospirota	c__Thermodesulfovibrionia	o__Thermodesulfovibrionales	f__SM23-35	g__JBFMCL01	s__JBFMCL01 sp040754395
GCA_040754455.1	100	2.05	d__Bacteria	p__Nitrospirota	c__Thermodesulfovibrionia	o__Thermodesulfovibrionales	f__Dissulfurispiraceae	g__JBFMCP01	s__JBFMCP01 sp040754455
GCA_040752355.1	100	0.38	d__Bacteria	p__Nitrospirota	c__Thermodesulfovibrionia	o__Thermodesulfovibrionales	f__Dissulfurispiraceae	g__JBFMCP01	s__JBFMCP01 sp040752355
GCA_040753635.1	100	0.69	d__Bacteria	p__Nitrospirota	c__Thermodesulfovibrionia	o__Thermodesulfovibrionales	f__UBA6898	g__JBFMDL01	s__JBFMDL01 sp040753635
GCA_040753615.1	100	0.72	d__Bacteria	p__Nitrospirota	c__Thermodesulfovibrionia	o__Thermodesulfovibrionales	f__SM23-35	g__JBFMDO01	s__JBFMDO01 sp040753615
GCA_040753575.1	97.3	2.65	d__Bacteria	p__Nitrospirota	c__Thermodesulfovibrionia	o__Thermodesulfovibrionales	f__SM23-35	g__JBFMEC01	s__JBFMEC01 sp040753575
GCA_041478735.1	91.31	0.79	d__Bacteria	p__Nitrospirota	c__Thermodesulfovibrionia	o__Thermodesulfovibrionales	f__SM23-35	g__JBGOWS01	s__JBGOWS01 sp041478735
GCA_002011735.1	96.06	0.09	d__Bacteria	p__Nitrospirota	c__Thermodesulfovibrionia	o__UBA6902	f__UBA6902	g__JdFR-81	s__JdFR-81 sp002011735
GCA_015492645.1	100	0.65	d__Bacteria	p__Nitrospirota	c__Thermodesulfovibrionia	o__Thermodesulfovibrionales	f__JdFR-85	g__JdFR-85	s__JdFR-85 sp015492645
GCA_002011745.1	100	0.19	d__Bacteria	p__Nitrospirota	c__Thermodesulfovibrionia	o__Thermodesulfovibrionales	f__JdFR-85	g__JdFR-85	s__JdFR-85 sp002011745
GCA_002011815.1	100	0	d__Bacteria	p__Nitrospirota	c__Thermodesulfovibrionia	o__Thermodesulfovibrionales	f__JdFR-86	g__JdFR-86	s__JdFR-86 sp002011815
GCA_002011795.1	100	0.24	d__Bacteria	p__Nitrospirota	c__Thermodesulfovibrionia	o__Thermodesulfovibrionales	f__JdFR-88	g__JdFR-88	s__JdFR-88 sp002011795
GCA_014859105.1	100	2.82	d__Bacteria	p__Nitrospirota	c__Thermodesulfovibrionia	o__Thermodesulfovibrionales	f__SM23-35	g__Kmv42	s__Kmv42 sp014859105
GCA_040757455.1	97.58	1.27	d__Bacteria	p__Nitrospirota	c__Thermodesulfovibrionia	o__Thermodesulfovibrionales	f__SM23-35	g__Kmv42	s__Kmv42 sp040757455
GCA_018606785.1	98.67	0.78	d__Bacteria	p__Nitrospirota	c__Thermodesulfovibrionia	o__Thermodesulfovibrionales	f__Magnetobacteriaceae	g__Magnetobacterium	s__Magnetobacterium cryptolimnobacter
GCA_002753395.1	96.59	0.91	d__Bacteria	p__Nitrospirota	c__Thermodesulfovibrionia	o__Thermodesulfovibrionales	f__Magnetobacteriaceae	g__Magnetobacterium	s__Magnetobacterium sp002753395
GCF_000714715.1	92.43	0.16	d__Bacteria	p__Nitrospirota	c__Thermodesulfovibrionia	o__Thermodesulfovibrionales	f__Magnetobacteriaceae	g__Magnetobacterium	s__Magnetobacterium casense
GCA_029001845.1	99.61	0.57	d__Bacteria	p__Nitrospirota	c__Thermodesulfovibrionia	o__Thermodesulfovibrionales	f__Magnetobacteriaceae	g__Magnetocorallium	s__Magnetocorallium paracelense
GCA_018606805.1	98.51	0.56	d__Bacteria	p__Nitrospirota	c__Thermodesulfovibrionia	o__Thermodesulfovibrionales	f__Magnetobacteriaceae	g__Magnetomicrobium	s__Magnetomicrobium cryptolimnococcus
GCF_001541255.1	100	0.62	d__Bacteria	p__Nitrospirota	c__Thermodesulfovibrionia	o__Thermodesulfovibrionales	f__Magnetobacteriaceae	g__Magnetominusculus	s__Magnetominusculus xianensis
GCA_015233015.1	99.23	0.34	d__Bacteria	p__Nitrospirota	c__Thermodesulfovibrionia	o__Thermodesulfovibrionales	f__Magnetobacteriaceae	g__Magnetominusculus	s__Magnetominusculus sp015233015
GCA_039908505.1	98.17	0.22	d__Bacteria	p__Nitrospirota	c__Thermodesulfovibrionia	o__Thermodesulfovibrionales	f__Magnetobacteriaceae	g__Magnetominusculus	s__Magnetominusculus sp039908505
GCA_022321325.1	91.6	2.01	d__Bacteria	p__Nitrospirota	c__Thermodesulfovibrionia	o__Thermodesulfovibrionales	f__Magnetobacteriaceae	g__Magnetominusculus	s__Magnetominusculus sp022321325
GCA_004321915.1	99.58	1.65	d__Bacteria	p__Nitrospirota	c__Thermodesulfovibrionia	o__Thermodesulfovibrionales	f__Dissulfurispiraceae	g__MYbin3	s__MYbin3 sp004321915
GCA_002753335.1	93.69	0.18	d__Bacteria	p__Nitrospirota	c__Thermodesulfovibrionia	o__Thermodesulfovibrionales	f__Dissulfurispiraceae	g__MYbin3	s__MYbin3 sp002753335
GCA_002634385.1	100	5.87	d__Bacteria	p__Nitrospirota	c__Thermodesulfovibrionia	o__Thermodesulfovibrionales	f__Dissulfurispiraceae	g__Nitrobium	s__Nitrobium versatile
GCA_013824615.1	100	0.93	d__Bacteria	p__Nitrospirota	c__Thermodesulfovibrionia	o__Thermodesulfovibrionales	f__UBA6898	g__PALSA-1316	s__PALSA-1316 sp013824615
GCA_016215155.1	100	1.81	d__Bacteria	p__Nitrospirota	c__Thermodesulfovibrionia	o__Thermodesulfovibrionales	f__UBA6898	g__PALSA-1316	s__PALSA-1316 sp016215155
GCA_001805125.1	96.49	5.04	d__Bacteria	p__Nitrospirota	c__Thermodesulfovibrionia	o__Thermodesulfovibrionales	f__SM23-35	g__RBG-13-39-12	s__RBG-13-39-12 sp001805125
GCA_015492515.1	100	0.32	d__Bacteria	p__Nitrospirota	c__Thermodesulfovibrionia	o__Thermodesulfovibrionales	f__JdFR-85	g__S146-64	s__S146-64 sp015492515
GCA_009773185.1	100	0.51	d__Bacteria	p__Nitrospirota	c__Thermodesulfovibrionia	o__Thermodesulfovibrionales	f__UBA1546	g__SCSY01	s__SCSY01 sp009773185
GCA_016212165.1	99.96	8.01	d__Bacteria	p__Nitrospirota	c__Thermodesulfovibrionia	o__Thermodesulfovibrionales	f__UBA1546	g__SCSY01	s__SCSY01 sp016212165
GCA_021811105.1	100	2.63	d__Bacteria	p__Nitrospirota	c__Thermodesulfovibrionia	o__Thermodesulfovibrionales	f__UBA6898	g__Sulfobium	s__Sulfobium sp021811105
GCA_021783515.1	98.68	1.09	d__Bacteria	p__Nitrospirota	c__Thermodesulfovibrionia	o__Thermodesulfovibrionales	f__UBA6898	g__Sulfobium	s__Sulfobium sp021783515
GCA_020723105.1	100	0.86	d__Bacteria	p__Nitrospirota	c__Thermodesulfovibrionia	o__UBA6902	f__UBA6902	g__SURF-23	s__SURF-23 sp020723105
GCA_016215115.1	99.41	0.55	d__Bacteria	p__Nitrospirota	c__Thermodesulfovibrionia	o__UBA6902	f__UBA6902	g__SURF-23	s__SURF-23 sp016215115
GCA_003235715.1	95.83	2.64	d__Bacteria	p__Nitrospirota	c__Thermodesulfovibrionia	o__SZUA-242	f__SZUA-242	g__SZUA-242	s__SZUA-242 sp003235715
GCF_001514535.1	100	0	d__Bacteria	p__Nitrospirota	c__Thermodesulfovibrionia	o__Thermodesulfovibrionales	f__Thermodesulfovibrionaceae	g__Thermodesulfovibrio	s__Thermodesulfovibrio aggregans
GCF_040450955.1	99.99	0	d__Bacteria	p__Nitrospirota	c__Thermodesulfovibrionia	o__Thermodesulfovibrionales	f__Thermodesulfovibrionaceae	g__Thermodesulfovibrio	s__Thermodesulfovibrio sp040450955
GCA_001805105.1	100	0.34	d__Bacteria	p__Nitrospirota	c__Thermodesulfovibrionia	o__Thermodesulfovibrionales	f__UBA1546	g__UBA1546	s__UBA1546 sp001805105
GCA_016195565.1	99.12	0	d__Bacteria	p__Nitrospirota	c__Thermodesulfovibrionia	o__Thermodesulfovibrionales	f__UBA1546	g__UBA1546	s__UBA1546 sp016195565
GCA_002328665.1	100	1.34	d__Bacteria	p__Nitrospirota	c__Thermodesulfovibrionia	o__Thermodesulfovibrionales	f__SM23-35	g__UBA2194	s__UBA2194 sp002328665
GCA_002299835.1	96.91	0.5	d__Bacteria	p__Nitrospirota	c__Thermodesulfovibrionia	o__Thermodesulfovibrionales	f__Dissulfurispiraceae	g__UBA665	s__UBA665 sp002299835
GCA_016214855.1	100	0.25	d__Bacteria	p__Nitrospirota	c__Thermodesulfovibrionia	o__Thermodesulfovibrionales	f__UBA6898	g__UBA6898	s__UBA6898 sp016214855
GCA_012026685.1	97.34	1.57	d__Bacteria	p__Nitrospirota	c__Thermodesulfovibrionia	o__Thermodesulfovibrionales	f__UBA6898	g__UBA6898	s__UBA6898 sp012026685
GCA_002451135.1	100	1.24	d__Bacteria	p__Nitrospirota	c__Thermodesulfovibrionia	o__UBA6902	f__UBA6902	g__UBA6902	s__UBA6902 sp002451135
GCA_016222915.1	94.39	3.68	d__Bacteria	p__Nitrospirota	c__Thermodesulfovibrionia	o__UBA6902	f__UBA6902	g__UBA6902	s__UBA6902 sp016222915
GCA_016873615.1	99.98	3.32	d__Bacteria	p__Nitrospirota	c__Thermodesulfovibrionia	o__Thermodesulfovibrionales	f__SM23-35	g__VGWX01	s__VGWX01 sp016873615
GCA_016873575.1	96.07	1.35	d__Bacteria	p__Nitrospirota	c__Thermodesulfovibrionia	o__Thermodesulfovibrionales	f__SM23-35	g__VGWY01	s__VGWY01 sp016873575
GCA_016873595.1	95.35	1.57	d__Bacteria	p__Nitrospirota	c__Thermodesulfovibrionia	o__Thermodesulfovibrionales	f__SM23-35	g__VGWZ01	s__VGWZ01 sp016873595
GCA_031413335.1	100	2.29	d__Bacteria	p__Nitrospirota	c__Nitrospiria	o__Nitrospirales	f__Nitrospiraceae	g__2-02-FULL-62-14	s__2-02-FULL-62-14 sp031413335
GCA_001805245.1	95.06	0.6	d__Bacteria	p__Nitrospirota	c__Nitrospiria	o__Nitrospirales	f__Nitrospiraceae	g__2-02-FULL-62-14	s__2-02-FULL-62-14 sp001805245
GCA_011523385.1	100	1.12	d__Bacteria	p__Nitrospirota	c__Nitrospiria	o__Nitrospirales	f__UBA8639	g__Bin75	s__Bin75 sp011523385
GCA_012270585.1	100	1.52	d__Bacteria	p__Nitrospirota	c__Nitrospiria	o__Nitrospirales	f__UBA8639	g__Bin75	s__Bin75 sp012270585
GCA_020027535.1	100	3.33	d__Bacteria	p__Nitrospirota	c__Nitrospiria	o__Nitrospirales	f__UBA8639	g__Bin75	s__Bin75 sp020027535
GCA_039794185.1	99.98	2.64	d__Bacteria	p__Nitrospirota	c__Nitrospiria	o__Nitrospirales	f__Nitrospiraceae	g__BQWY01	s__BQWY01 sp039794185
GCA_036984305.1	99.97	2.33	d__Bacteria	p__Nitrospirota	c__Nitrospiria	o__Nitrospirales	f__Nitrospiraceae	g__BQWY01	s__BQWY01 sp036984305
GCA_035623075.1	99.93	1.21	d__Bacteria	p__Nitrospirota	c__Nitrospiria	o__Nitrospirales	f__Nitrospiraceae	g__DASPUC01	s__DASPUC01 sp035623075
GCA_040981125.1	99.95	3.52	d__Bacteria	p__Nitrospirota	c__Nitrospiria	o__Nitrospirales	f__Nitrospiraceae	g__DASSBQ01	s__DASSBQ01 sp040981125
GCA_036820725.1	96	2.06	d__Bacteria	p__Nitrospirota	c__Nitrospiria	o__Nitrospirales	f__Nitrospiraceae	g__DASSBQ01	s__DASSBQ01 sp036820725
GCA_040755395.1	100	0.75	d__Bacteria	p__Nitrospirota	c__Nitrospiria	o__Nitrospirales	f__Nitrospiraceae	g__DATLZU01	s__DATLZU01 sp040755395
GCA_035573855.1	99.75	1.35	d__Bacteria	p__Nitrospirota	c__Nitrospiria	o__Nitrospirales	f__Nitrospiraceae	g__DATLZU01	s__DATLZU01 sp035573855
GCA_037443165.1	96.54	0.84	d__Bacteria	p__Nitrospirota	c__Nitrospiria	o__Nitrospirales	f__Nitrospiraceae	g__DATLZU01	s__DATLZU01 sp037443165
GCA_003695915.1	99.2	2.98	d__Bacteria	p__Nitrospirota	c__Nitrospiria	o__Nitrospirales	f__UBA8639	g__J017	s__J017 sp003695915
GCA_003696975.1	95.14	1.08	d__Bacteria	p__Nitrospirota	c__Nitrospiria	o__Nitrospirales	f__UBA8639	g__J031	s__J031 sp003696975
GCA_011088105.1	97.6	0.34	d__Bacteria	p__Nitrospirota	c__Nitrospiria	o__Nitrospirales	f__UBA8639	g__JAALKI01	s__JAALKI01 sp011088105
GCA_039794325.1	92.09	3.82	d__Bacteria	p__Nitrospirota	c__Nitrospiria	o__Nitrospirales	f__UBA8639	g__JACKFE01	s__JACKFE01 sp039794325
GCA_031315915.1	91.63	0.6	d__Bacteria	p__Nitrospirota	c__Nitrospiria	o__Nitrospirales	f__UBA8639	g__JACKFE01	s__JACKFE01 sp031315915
GCA_022545705.1	94.6	1.1	d__Bacteria	p__Nitrospirota	c__Nitrospiria	o__Nitrospirales	f__Nitrospiraceae	g__JACZQN01	s__JACZQN01 sp022545705
GCA_022572725.1	98.96	3	d__Bacteria	p__Nitrospirota	c__Nitrospiria	o__Nitrospirales	f__UBA8639	g__JACZVJ01	s__JACZVJ01 sp022572725
GCA_021604005.1	100	1.66	d__Bacteria	p__Nitrospirota	c__Nitrospiria	o__Nitrospirales	f__UBA8639	g__JAGQKC01	s__JAGQKC01 sp021604005
GCA_029261355.1	99.14	1.1	d__Bacteria	p__Nitrospirota	c__Nitrospiria	o__Nitrospirales	f__UBA8639	g__JAGQKC01	s__JAGQKC01 sp029261355
GCA_031315865.1	98.15	0.46	d__Bacteria	p__Nitrospirota	c__Nitrospiria	o__Nitrospirales	f__UBA8639	g__JAGQKC01	s__JAGQKC01 sp020430285
GCA_019637075.1	100	4.94	d__Bacteria	p__Nitrospirota	c__Nitrospiria	o__Nitrospirales	f__Nitrospiraceae	g__JAHBWI01	s__JAHBWI01 sp019637075
GCA_020027965.1	97.27	3.68	d__Bacteria	p__Nitrospirota	c__Nitrospiria	o__Nitrospirales	f__Nitrospiraceae	g__JAHRHE01	s__JAHRHE01 sp020027965
GCA_035273145.1	92.83	2.06	d__Bacteria	p__Nitrospirota	c__Nitrospiria	o__Nitrospirales	f__Nitrospiraceae	g__JAICXS01	s__JAICXS01 sp035273145
GCA_035873215.1	91.15	3.4	d__Bacteria	p__Nitrospirota	c__Nitrospiria	o__Nitrospirales	f__UBA8639	g__JAYWMS01	s__JAYWMS01 sp035873215
GCA_037446055.1	99.91	1.34	d__Bacteria	p__Nitrospirota	c__Nitrospiria	o__Nitrospirales	f__Nitrospiraceae	g__JBBIJI01	s__JBBIJI01 sp037446055
GCA_040255165.1	99.14	4.73	d__Bacteria	p__Nitrospirota	c__Nitrospiria	o__Nitrospirales	f__Nitrospiraceae	g__JBDZUK01	s__JBDZUK01 sp040255165
GCA_041608595.1	95.7	1.35	d__Bacteria	p__Nitrospirota	c__Nitrospiria	o__Nitrospirales	f__Nitrospiraceae	g__JBFGRM01	s__JBFGRM01 sp041608595
GCA_041616875.1	92.59	2.67	d__Bacteria	p__Nitrospirota	c__Nitrospiria	o__Nitrospirales	f__Nitrospiraceae	g__JBFJQA01	s__JBFJQA01 sp041616875
GCA_040757595.1	100	0.89	d__Bacteria	p__Nitrospirota	c__Nitrospiria	o__Nitrospirales	f__Nitrospiraceae	g__JBFLWP01	s__JBFLWP01 sp040757595
GCA_041490525.1	99.19	1.05	d__Bacteria	p__Nitrospirota	c__Nitrospiria	o__Nitrospirales	f__NS-4	g__JBGPTH01	s__JBGPTH01 sp041490525
GCA_027623995.1	99.71	0.68	d__Bacteria	p__Nitrospirota	c__Nitrospiria	o__Nitrospirales	f__UBA8639	g__Nitronereus	s__Nitronereus sp027623995
GCA_963555755.2	99.44	0.83	d__Bacteria	p__Nitrospirota	c__Nitrospiria	o__Nitrospirales	f__UBA8639	g__Nitronereus	s__Nitronereus sp963555755
GCF_032191465.1	98.72	3.24	d__Bacteria	p__Nitrospirota	c__Nitrospiria	o__Nitrospirales	f__UBA8639	g__Nitronereus	s__Nitronereus thalassa
GCA_020853775.1	100	4.56	d__Bacteria	p__Nitrospirota	c__Nitrospiria	o__Nitrospirales	f__Nitrospiraceae	g__Nitrospira_A	s__Nitrospira_A sp020853775
GCA_024998625.1	100	0.71	d__Bacteria	p__Nitrospirota	c__Nitrospiria	o__Nitrospirales	f__Nitrospiraceae	g__Nitrospira_A	s__Nitrospira_A sp024998625
GCF_905220995.1	99.99	3.39	d__Bacteria	p__Nitrospirota	c__Nitrospiria	o__Nitrospirales	f__Nitrospiraceae	g__Nitrospira_A	s__Nitrospira_A defluvii_C
GCF_011405515.1	99.99	1.15	d__Bacteria	p__Nitrospirota	c__Nitrospiria	o__Nitrospirales	f__Nitrospiraceae	g__Nitrospira_C	s__Nitrospira_C sp011405515
GCF_900169565.1	99.96	0.91	d__Bacteria	p__Nitrospirota	c__Nitrospiria	o__Nitrospirales	f__Nitrospiraceae	g__Nitrospira_C	s__Nitrospira_C japonica_A
GCA_037445005.1	99.95	2.22	d__Bacteria	p__Nitrospirota	c__Nitrospiria	o__Nitrospirales	f__Nitrospiraceae	g__Nitrospira_C	s__Nitrospira_C sp037445005
GCA_030692565.1	100	2.14	d__Bacteria	p__Nitrospirota	c__Nitrospiria	o__Nitrospirales	f__Nitrospiraceae	g__Nitrospira_D	s__Nitrospira_D sp030692565
GCF_001458695.1	99.99	0.25	d__Bacteria	p__Nitrospirota	c__Nitrospiria	o__Nitrospirales	f__Nitrospiraceae	g__Nitrospira_D	s__Nitrospira_D inopinata
GCF_001458735.1	99.99	0.43	d__Bacteria	p__Nitrospirota	c__Nitrospiria	o__Nitrospirales	f__Nitrospiraceae	g__Nitrospira_D	s__Nitrospira_D nitrosa
GCF_900403705.1	99.98	0.65	d__Bacteria	p__Nitrospirota	c__Nitrospiria	o__Nitrospirales	f__Nitrospiraceae	g__Nitrospira_D	s__Nitrospira_D lenta
GCF_032050975.1	100	1.75	d__Bacteria	p__Nitrospirota	c__Nitrospiria	o__Nitrospirales	f__UBA8639	g__Nitrospira_E	s__Nitrospira_E allomarina
GCF_032051675.1	98.22	2.06	d__Bacteria	p__Nitrospirota	c__Nitrospiria	o__Nitrospirales	f__UBA8639	g__Nitrospira_E	s__Nitrospira_E neomarina
GCA_937139405.1	98.22	1.19	d__Bacteria	p__Nitrospirota	c__Nitrospiria	o__Nitrospirales	f__UBA8639	g__Nitrospira_E	s__Nitrospira_E sp937139405
GCF_947241125.1	100	1.74	d__Bacteria	p__Nitrospirota	c__Nitrospiria	o__Nitrospirales	f__Nitrospiraceae	g__Nitrospira_G	s__Nitrospira_G tepida
GCA_035457545.1	90.14	3.66	d__Bacteria	p__Nitrospirota	c__Nitrospiria	o__Nitrospirales	f__Nitrospiraceae	g__Nitrospira_G	s__Nitrospira_G sp035457545
GCA_036505795.1	93.51	2.65	d__Bacteria	p__Nitrospirota	c__Nitrospiria	o__Nitrospirales	f__NS-4	g__NS-11	s__NS-11 sp036505795
GCA_035642795.1	93.17	2.38	d__Bacteria	p__Nitrospirota	c__Nitrospiria	o__Nitrospirales	f__NS-4	g__NS-12	s__NS-12 sp035642795
GCA_005877615.1	90.52	1.21	d__Bacteria	p__Nitrospirota	c__Nitrospiria	o__Nitrospirales	f__NS-4	g__NS-12	s__NS-12 sp005877615
GCA_005877815.1	92.86	1.49	d__Bacteria	p__Nitrospirota	c__Nitrospiria	o__Nitrospirales	f__NS-4	g__NS-4	s__NS-4 sp005877815
GCA_005877775.1	92.07	2.65	d__Bacteria	p__Nitrospirota	c__Nitrospiria	o__Nitrospirales	f__Nitrospiraceae	g__NS-7	s__NS-7 sp005877775
GCA_016219645.1	100	4.31	d__Bacteria	p__Nitrospirota	c__Nitrospiria	o__Nitrospirales	f__Nitrospiraceae	g__Palsa-1315	s__Palsa-1315 sp016219645
GCA_016650275.1	99.99	3.5	d__Bacteria	p__Nitrospirota	c__Nitrospiria	o__Nitrospirales	f__Nitrospiraceae	g__Palsa-1315	s__Palsa-1315 sp016650275
GCA_030682135.1	99.96	2.58	d__Bacteria	p__Nitrospirota	c__Nitrospiria	o__Nitrospirales	f__Nitrospiraceae	g__Palsa-1315	s__Palsa-1315 sp030682135
GCA_004298335.1	94.74	1.12	d__Bacteria	p__Nitrospirota	c__Nitrospiria	o__Nitrospirales	f__NS-4	g__SCTG01	s__SCTG01 sp004298335
GCA_030648395.1	92.17	2.64	d__Bacteria	p__Nitrospirota	c__Nitrospiria	o__Nitrospirales	f__NS-4	g__SCTG01	s__SCTG01 sp030648395
GCA_036170875.1	91.55	0.35	d__Bacteria	p__Nitrospirota	c__Nitrospiria	o__Nitrospirales	f__NS-4	g__SCTG01	s__SCTG01 sp036170875
GCA_004296865.1	96.12	4.4	d__Bacteria	p__Nitrospirota	c__Nitrospiria	o__Nitrospirales	f__Nitrospiraceae	g__SCVQ01	s__SCVQ01 sp004296865
GCA_016873525.1	90.3	3.34	d__Bacteria	p__Nitrospirota	c__Nitrospiria	o__Nitrospirales	f__Nitrospiraceae	g__SCVQ01	s__SCVQ01 sp016873525
GCA_004296885.1	100	0.16	d__Bacteria	p__Nitrospirota	c__Nitrospiria	o__Nitrospirales	f__Nitrospiraceae	g__SYGV01	s__SYGV01 sp004296885
GCA_028876065.1	100	1.42	d__Bacteria	p__Nitrospirota	c__Nitrospiria	o__Nitrospirales	f__Nitrospiraceae	g__SYGV01	s__SYGV01 sp028876065
GCA_016873495.1	99.97	2.19	d__Bacteria	p__Nitrospirota	c__Nitrospiria	o__Nitrospirales	f__Nitrospiraceae	g__SYGV01	s__SYGV01 sp016873495
GCA_002328825.1	96.57	2.2	d__Bacteria	p__Nitrospirota	c__Nitrospiria	o__Nitrospirales	f__UBA2166	g__UBA2166	s__UBA2166 sp002328825
GCA_002726235.1	90.65	0.49	d__Bacteria	p__Nitrospirota	c__Nitrospiria	o__Nitrospirales	f__UBA2166	g__UBA2166	s__UBA2166 sp002726235
GCA_016873435.1	98.5	0.77	d__Bacteria	p__Nitrospirota	c__Nitrospiria	o__Nitrospirales	f__Nitrospiraceae	g__VGXF01	s__VGXF01 sp016873435
GCA_016873395.1	97.8	1.86	d__Bacteria	p__Nitrospirota	c__Nitrospiria	o__Nitrospirales	f__Nitrospiraceae	g__VGXG01	s__VGXG01 sp016873395

## Sheet: Data S3
Data S3. Genomic information of calcifying MTB.
Strain	NCBI number	Size (Mb)	Scaffolds (no.)	GC content (%)	Completeness (%)	Contamination (%)	GTDB taxonomy
MYR-2	GCA_042466035.1	3.7	192	42.1	99.3	0.91	d__Bacteria;p__Nitrospirota;c__Thermodesulfovibrionia;o__Thermodesulfovibrionales;f__Magnetobacteriaceae;g__JADFXG01;s_JADFXG01_sp039908095
XQGS-1	GCA_046269335.1	2.9	598	61.7	81.7	2.16	d__Bacteria;p__Pseudomonadota;c__Alphaproteobacteria;o__Rhodospirillales;f__Rhodospirillaceae;g__JADFXL01;s__
YQR-1	GCA_039908095.1	3.5	110	42.33	97.73	0.91	d__Bacteria;p__Nitrospirota;c__Thermodesulfovibrionia;o__Thermodesulfovibrionales;f__Magnetobacteriaceae;g__JADFXG01;s_JADFXG01_sp039908095
YYTV-2	GCA_042466075.1	3.4	66	60.35	98.51	0	d__Bacteria;p__Pseudomonadota;c__Alphaproteobacteria;o__Rhodospirillales;f__WMHbin7;g__WMHbin7;s__WMHbin7 sp015231795

## Sheet: Data S4
Data S4. Ca, Mg, Ni, and potential Ba transporters in KEGG database.
Substrates	KEGG entry	KEGG symbol	Protein function
Nickel	K15584	NikA, CntA	Nickel transport system substrate-binding protein
Nickel	K15585	NikB, CntB	Nickel transport system permease protein
Nickel	K15586	NikC, CntC	Nickel transport system permease protein
Nickel	K15587	NikD, CntD	Nickel transport system ATP-binding protein
Nickel	K10824	NikE, CntF	Nickel transport system ATP-binding protein
Nickel	K25103	NikZ	Nickel transport system substrate-binding protein
Nickel	K25104	NikY	Nickel transport system permease protein
Nickel	K25105	NikX	Nickel transport system permease protein
Nickel	K25106	NikW	Nickel transport system ATP-binding protein
Nickel	K25107	NikV	Nickel transport system ATP-binding protein
Nickel	K02035	ABC.PE.S	Peptide/nickel transport system substrate-binding protein
Nickel	K02033	ABC.PE.P	Peptide/nickel transport system permease protein
Nickel	K02034	ABC.PE.P1	Peptide/nickel transport system permease protein
Nickel	K02031	DdpD	Peptide/nickel transport system ATP-binding protein
Nickel	K02032	DdpF	Peptide/nickel transport system ATP-binding protein
Nickel	K10094	CbiK	Nickel transport protein
Nickel	K16915	CbiL	Nickel transport protein
Nickel	K02009	CbiN	Cobalt/nickel transport protein
Nickel	K02008	CbiQ	Cobalt/nickel transport system permease protein
Nickel	K02007	CbiM	Cobalt/nickel transport system permease protein
Nickel	K02006	CbiO	Cobalt/nickel transport system ATP-binding protein
Nickel	K07785	NrsD, NreB	MFS transporter, NRE family, putaive nickel resistance protein
Calcium	K05849	SLC8A, NCX	solute carrier family 8 (sodium/calcium exchanger)
Calcium	K13749	SLC24A1, NCKX1	solute carrier family 24 (sodium/potassium/calcium exchanger), member 1
Calcium	K13750	SLC24A2, NCKX2	solute carrier family 24 (sodium/potassium/calcium exchanger), member 2
Calcium	K13751	SLC24A3, NCKX3	solute carrier family 24 (sodium/potassium/calcium exchanger), member 3
Calcium	K13752	SLC24A4, NCKX4	solute carrier family 24 (sodium/potassium/calcium exchanger), member 4
Calcium	K13753	SLC24A5, NCKX5	solute carrier family 24 (sodium/potassium/calcium exchanger), member 5
Calcium	K13754	SLC24A6, NCKX6	solute carrier family 24 (sodium/potassium/calcium exchanger), member 6
Calcium	K07301	YrbG	Cation:H+ antiporter, confers modest Ca2+ and Na+ resistance
Calcium	K23541	TMEM165, GDT1	Ca2+/H+ antiporter, TMEM165/GDT1 family
Magnesium	K15122	SLC41A, MgtE	MgtE-like magnesium transporter, solute carrier family 41
Magnesium	K19364	NIPA1, SLC57A1	NiPA-like magnesium transporter
Magnesium	K22733	NIPA, SLC57A2S	NiPA-like magnesium transporter
Magnesium	K19478	MAGT1, TUSC3	MagT-like magnesium transporter
Magnesium	K12669	OST3_6	MagT-like magnesium transporter
Magnesium	K07507	MgtC	Putative Mg2+ transporter-C (MgtC) family protein
Magnesium	K03284	CorA	Magnesium transporter
Potential Barium	K15122	SLC41A, MgtE	A Mg2+ transporter can also transport a range of divalent cations Sr2+, Zn2+, Cu2+, Fe2+, Co2+, Ba2+, and Cd2+, cannot transport Ca2+, Mn2+ and Ni2+ and the trivalent ion Gd3+.
Potential Barium	K09815	ZnuA2	A heavy metal permease can transport Hg2+, Cd2+, Ba2+, Co2+, Mn2+ and Zn2+.
Potential Barium	K03300	CitH	Transport citrate in complex with Ca2+, Ba2+, and Sr2+ but not in complex with Mg2+, Ni2+, Mn2+, Co(2+), and Zn2+.

## Sheet: Data S5
Data S5. KEGG annotations in GTDB r95 of Ca, Mg, Ba, and Ni tansporters download from Annotree database used as BLAST subject dataset.
SearchId	GeneId	GtdbId	Taxomony
K15584	AE009951.2_10	GB_GCA_000007325.1	d__Bacteria;p__Fusobacteriota;c__Fusobacteriia;o__Fusobacteriales;f__Fusobacteriaceae;g__Fusobacterium;s__Fusobacterium nucleatum
K15584	AP017367.1_98	GB_GCA_001548395.1	d__Bacteria;p__Cyanobacteriota;c__Cyanobacteriia;o__Elainellales;f__Elainellaceae;g__O-77;s__O-77 sp001548395
K15584	AP017968.1_278	GB_GCA_002356455.1	d__Bacteria;p__Fusobacteriota;c__Fusobacteriia;o__Fusobacteriales;f__Fusobacteriaceae;g__Fusobacterium_A;s__Fusobacterium_A varium_A
K15584	AP018533.1_1228	GB_GCA_003573975.1	d__Bacteria;p__Bacillota_A;c__Clostridia;o__Oscillospirales;f__Oscillospiraceae;g__Lawsonibacter;s__Lawsonibacter sp900066825
K15584	AP024590.1_3942	GB_GCA_018323985.1	d__Bacteria;p__Pseudomonadota;c__Gammaproteobacteria;o__Enterobacterales;f__Enterobacteriaceae;g__Enterobacter_D;s__Enterobacter_D kobei_A
K15584	AP024861.1_32	GB_GCA_024346755.1	d__Bacteria;p__Pseudomonadota;c__Gammaproteobacteria;o__Enterobacterales_A;f__Vibrionaceae;g__Vibrio;s__Vibrio aerogenes
K15584	AP024884.1_142	GB_GCA_024346955.1	d__Bacteria;p__Pseudomonadota;c__Gammaproteobacteria;o__Enterobacterales_A;f__Vibrionaceae;g__Vibrio;s__Vibrio mangrovi
K15584	AP024895.1_1293	GB_GCA_024347055.1	d__Bacteria;p__Pseudomonadota;c__Gammaproteobacteria;o__Enterobacterales_A;f__Vibrionaceae;g__Vibrio;s__Vibrio porteresiae
K15584	AP024897.1_3664	GB_GCA_024529975.1	d__Bacteria;p__Pseudomonadota;c__Gammaproteobacteria;o__Enterobacterales_A;f__Vibrionaceae;g__Vibrio;s__Vibrio quintilis
K15584	AP025470.1_1768	GB_GCA_024347375.1	d__Bacteria;p__Pseudomonadota;c__Gammaproteobacteria;o__Enterobacterales_A;f__Vibrionaceae;g__Vibrio;s__Vibrio coralliirubri
K15584	AP025506.1_1350	GB_GCA_024347595.1	d__Bacteria;p__Pseudomonadota;c__Gammaproteobacteria;o__Enterobacterales_A;f__Vibrionaceae;g__Vibrio;s__Vibrio pomeroyi
K15584	AP025576.1_4806	GB_GCA_022845955.1	d__Bacteria;p__Bacillota_A;c__Clostridia;o__Lachnospirales;f__Lachnospiraceae;g__Eisenbergiella;s__Eisenbergiella sp003478085
K15584	AP025580.1_145	GB_GCA_022846035.1	d__Bacteria;p__Bacillota_A;c__Clostridia;o__Christensenellales;f__Christensenellaceae;g__Christensenella;s__Christensenella sp022846035
K15584	BBDW01000007.1_60	GB_GCA_001312505.1	d__Bacteria;p__Bacillota_A;c__Clostridia;o__Lachnospirales;f__Lachnospiraceae;g__Mediterraneibacter;s__Mediterraneibacter faecis
K15584	BBZO01000001.1_76	GB_GCA_001304875.1	d__Bacteria;p__Bacillota_A;c__Clostridia;o__Lachnospirales;f__Lachnospiraceae;g__Ventrisoma;s__Ventrisoma faecale
K15584	CAAEDK010000051.1_19	GB_GCA_900754605.1	d__Bacteria;p__Bacillota_A;c__Clostridia;o__Oscillospirales;f__Oscillospiraceae;g__Lawsonibacter;s__Lawsonibacter sp900754605
K15584	CAAEFF010000082.1_20	GB_GCA_900755085.1	d__Bacteria;p__Bacillota;c__Bacilli;o__Lactobacillales;f__Streptococcaceae;g__Streptococcus;s__Streptococcus sp900755085
K15584	CAAEPH010000007.1_16	GB_GCA_900757865.1	d__Bacteria;p__Pseudomonadota;c__Gammaproteobacteria;o__Burkholderiales;f__Burkholderiaceae_A;g__Sutterella;s__Sutterella sp900757865
K15584	CAAERF010000382.1_1	GB_GCA_900758315.1	d__Bacteria;p__Bacillota_A;c__Clostridia;o__Oscillospirales;f__Oscillospiraceae;g__Onthomonas;s__Onthomonas sp900758315
K15584	CAAEVH010000048.1_139	GB_GCA_900759445.1	d__Bacteria;p__Pseudomonadota;c__Gammaproteobacteria;o__Enterobacterales;f__Enterobacteriaceae;g__Klebsiella;s__Klebsiella sp900759445
K15584	CAAEZC010000177.1_2	GB_GCA_900760455.1	d__Bacteria;p__Bacteroidota;c__Bacteroidia;o__Bacteroidales;f__Bacteroidaceae;g__Paraprevotella;s__Paraprevotella sp900760455
K15584	CAAFAR010000095.1_5	GB_GCA_900760095.1	d__Bacteria;p__Pseudomonadota;c__Gammaproteobacteria;o__Burkholderiales;f__Burkholderiaceae;g__Oxalobacter;s__Oxalobacter sp900760095
K15584	CAAFGP010000001.1_12	GB_GCA_900762445.1	d__Bacteria;p__Pseudomonadota;c__Gammaproteobacteria;o__Burkholderiales;f__Burkholderiaceae_A;g__Sutterella;s__Sutterella sp900762445
K15584	CAAFNI010000017.1_4	GB_GCA_900764215.1	d__Bacteria;p__Pseudomonadota;c__Gammaproteobacteria;o__Burkholderiales;f__Burkholderiaceae_A;g__Sutterella;s__Sutterella sp900764215
K15584	CAAGCE010000018.1_8	GB_GCA_900768245.1	d__Bacteria;p__Bacillota_A;c__Clostridia;o__Oscillospirales;f__Ruminococcaceae;g__UMGS363;s__UMGS363 sp900768245
K15584	CAAGEZ010000061.1_4	GB_GCA_900768995.1	d__Bacteria;p__Bacillota_A;c__Clostridia;o__Oscillospirales;f__Ruminococcaceae;g__CAG-353;s__CAG-353 sp900768995
K15584	CAAGKD010000004.1_21	GB_GCA_900770335.1	d__Bacteria;p__Pseudomonadota;c__Gammaproteobacteria;o__Burkholderiales;f__Burkholderiaceae_A;g__Sutterella;s__Sutterella sp900770335
K15584	CAAGRO010000124.1_10	GB_GCA_900772695.1	d__Bacteria;p__Bacillota_A;c__Clostridia;o__Lachnospirales;f__Lachnospiraceae;g__Oribacterium;s__Oribacterium sp900772695
K15584	CAAHDV010000031.1_40	GB_GCA_900770535.1	d__Bacteria;p__Bacillota_A;c__Clostridia;o__Lachnospirales;f__Lachnospiraceae;g__Ventrimonas;s__Ventrimonas sp900770535
K15584	CABDWT010000004.1_283	GB_GCA_901456055.1	d__Bacteria;p__Pseudomonadota;c__Gammaproteobacteria;o__Enterobacterales;f__Enterobacteriaceae;g__Phytobacter;s__Phytobacter ursingii
K15584	CABIXN010000002.1_574	GB_GCA_902362715.1	d__Bacteria;p__Bacillota_A;c__Clostridia;o__Lachnospirales;f__Lachnospiraceae;g__Eubacterium_I;s__Eubacterium_I sp900066595
K15584	CABIYX010000001.1_141	GB_GCA_902363045.1	d__Bacteria;p__Bacillota_A;c__Clostridia;o__Oscillospirales;f__Oscillospiraceae;g__Lawsonibacter;s__Lawsonibacter sp902363045
K15584	CABIZV010000001.1_675	GB_GCA_902363335.1	d__Bacteria;p__Pseudomonadota;c__Gammaproteobacteria;o__Enterobacterales;f__Enterobacteriaceae;g__Kluyvera;s__Kluyvera sp902363335
K15584	CABJAC010000010.1_53	GB_GCA_902363455.1	d__Bacteria;p__Bacillota;c__Bacilli;o__Exiguobacterales;f__Exiguobacteraceae;g__Exiguobacterium_A;s__Exiguobacterium_A sp902363455
K15584	CABJAE010000012.1_14	GB_GCA_902363535.1	d__Bacteria;p__Bacillota_A;c__Clostridia;o__Tissierellales;f__Peptoniphilaceae;g__Peptoniphilus_C;s__Peptoniphilus_C sp902363535
K15584	CABJAM010000001.1_459	GB_GCA_902363555.1	d__Bacteria;p__Bacillota_A;c__Clostridia;o__Lachnospirales;f__Lachnospiraceae;g__Catenibacillus;s__Catenibacillus sp902363555
K15584	CABJBA010000001.1_558	GB_GCA_902363735.1	d__Bacteria;p__Bacillota_A;c__Clostridia;o__Lachnospirales;f__Lachnospiraceae;g__Lacrimispora;s__Lacrimispora sp902363735
K15584	CACZTF010000103.1_6	GB_GCA_902784025.1	d__Bacteria;p__Bacillota_A;c__Clostridia;o__Lachnospirales;f__Lachnospiraceae;g__UBA4285;s__UBA4285 sp902784025
K15584	CACZTL010000022.1_14	GB_GCA_902784165.1	d__Bacteria;p__Bacillota_A;c__Clostridia;o__Lachnospirales;f__Lachnospiraceae;g__UBA4285;s__UBA4285 sp902784165
K15584	CADATR010000073.1_1	GB_GCA_902790885.1	d__Bacteria;p__Bacillota_A;c__Clostridia;o__Peptostreptococcales;f__Anaerovoracaceae;g__RUG099;s__RUG099 sp902790885
K15584	CADBTW010000061.1_11	GB_GCA_902797695.1	d__Bacteria;p__Pseudomonadota;c__Gammaproteobacteria;o__Burkholderiales;f__Burkholderiaceae_A;g__Mesosutterella;s__Mesosutterella sp902797695
K15584	CAJFPU010000055.1_3	GB_GCA_904418825.1	d__Bacteria;p__Bacillota_A;c__Clostridia;o__Peptostreptococcales;f__Peptostreptococcaceae;g__Romboutsia;s__Romboutsia sp904418825
K15584	CAJJPQ010000024.1_22	GB_GCA_905193685.1	d__Bacteria;p__Fusobacteriota;c__Fusobacteriia;o__Fusobacteriales;f__Fusobacteriaceae;g__Fusobacterium_A;s__Fusobacterium_A sp900555485
K15584	CAJJRX010000022.1_19	GB_GCA_905194315.1	d__Bacteria;p__Pseudomonadota;c__Gammaproteobacteria;o__Burkholderiales;f__Burkholderiaceae_A;g__Sutterella;s__Sutterella sp905194315
K15584	CAJKAP010000004.1_77	GB_GCA_905197905.1	d__Bacteria;p__Pseudomonadota;c__Gammaproteobacteria;o__Burkholderiales;f__Burkholderiaceae_A;g__Sutterella;s__Sutterella sp905197905
K15584	CAJKCQ010000070.1_7	GB_GCA_905198475.1	d__Bacteria;p__Pseudomonadota;c__Gammaproteobacteria;o__Burkholderiales;f__Burkholderiaceae_A;g__Sutterella;s__Sutterella sp905198475
K15584	CAJKSP010000003.1_16	GB_GCA_905202595.1	d__Bacteria;p__Pseudomonadota;c__Gammaproteobacteria;o__Burkholderiales;f__Burkholderiaceae_A;g__Sutterella;s__Sutterella sp905202595
K15584	CAJLLL010000017.1_12	GB_GCA_905207485.1	d__Bacteria;p__Bacillota_C;c__Negativicutes;o__Acidaminococcales;f__Acidaminococcaceae;g__CAG-266;s__CAG-266 sp905207485
K15584	CAJMEC010000030.1_4	GB_GCA_905212345.1	d__Bacteria;p__Pseudomonadota;c__Gammaproteobacteria;o__Burkholderiales;f__Burkholderiaceae_A;g__Aphodousia;s__Aphodousia sp905212345
K15584	CAJMKD010000014.1_40	GB_GCA_905213905.1	d__Bacteria;p__Pseudomonadota;c__Gammaproteobacteria;o__Burkholderiales;f__Burkholderiaceae_A;g__Sutterella;s__Sutterella sp905213905
K15584	CAJMLK010000008.1_54	GB_GCA_905214305.1	d__Bacteria;p__Desulfobacterota;c__Desulfovibrionia;o__Desulfovibrionales;f__Desulfovibrionaceae;g__Desulfovibrio;s__Desulfovibrio sp905214305
K15584	CAJMPJ010000048.1_9	GB_GCA_905215155.1	d__Bacteria;p__Bacillota_A;c__Clostridia;o__Lachnospirales;f__Lachnospiraceae;g__Lacrimispora;s__Lacrimispora sp905215155
K15584	CAJPNP010000009.1_17	GB_GCA_905372025.1	d__Bacteria;p__Spirochaetota;c__Spirochaetia;o__Treponematales;f__Treponemataceae;g__Treponema_C;s__Treponema_C sp905372025
K15584	CAJPNR010000001.1_102	GB_GCA_905372115.1	d__Bacteria;p__Bacillota;c__Bacilli;o__Lactobacillales;f__Streptococcaceae;g__Streptococcus;s__Streptococcus sp905372115
K15584	CAJPQR010000032.1_4	GB_GCA_905372745.1	d__Bacteria;p__Campylobacterota;c__Campylobacteria;o__Campylobacterales;f__Campylobacteraceae;g__Campylobacter_A;s__Campylobacter_A sp905372745
K15584	CAJPQT010000004.1_75	GB_GCA_905372865.1	d__Bacteria;p__Bacillota_C;c__Negativicutes;o__Selenomonadales;f__Selenomonadaceae;g__Centipeda;s__Centipeda sp905372865
K15584	CAJPTT010000012.1_11	GB_GCA_905373565.1	d__Bacteria;p__Spirochaetota;c__Spirochaetia;o__Treponematales;f__Treponemataceae;g__Treponema;s__Treponema sp905373565
K15584	CAJTEM010000033.1_40	GB_GCA_910575255.1	d__Bacteria;p__Bacillota_A;c__Clostridia;o__Lachnospirales;f__Lachnospiraceae;g__Ventrimonas;s__Ventrimonas sp910575255
K15584	CAJTHL010000010.1_25	GB_GCA_910576205.1	d__Bacteria;p__Bacillota_A;c__Clostridia;o__Lachnospirales;f__Lachnospiraceae;g__RGIG4284;s__RGIG4284 sp910576205
K15584	CAJTLL010000006.1_71	GB_GCA_910577135.1	d__Bacteria;p__Campylobacterota;c__Campylobacteria;o__Campylobacterales;f__Helicobacteraceae;g__Helicobacter_C;s__Helicobacter_C sp910577135
K15584	CAJUDN010000052.1_20	GB_GCA_910585355.1	d__Bacteria;p__Bacillota_A;c__Clostridia;o__Lachnospirales;f__Lachnospiraceae;g__Copromonas;s__Copromonas sp910585355
K15584	CAJUDX010000133.1_2	GB_GCA_910584785.1	d__Bacteria;p__Bacillota_A;c__Clostridia;o__Lachnospirales;f__Lachnospiraceae;g__Caccovicinus;s__Caccovicinus sp910584785
K15584	CAJUIP010000003.1_104	GB_GCA_910586315.1	d__Bacteria;p__Bacillota_A;c__Clostridia;o__Lachnospirales;f__Lachnospiraceae;g__Copromonas;s__Copromonas sp910586315
K15584	CAJUJZ010000112.1_3	GB_GCA_910586745.1	d__Bacteria;p__Deferribacterota;c__Deferribacteres;o__Deferribacterales;f__Mucispirillaceae;g__Mucispirillum;s__Mucispirillum sp910586745
K15584	CAJUOF010000223.1_1	GB_GCA_910587905.1	d__Bacteria;p__Bacillota_A;c__Clostridia;o__Lachnospirales;f__Lachnospiraceae;g__Paralachnospira;s__Paralachnospira sp910587905
K15584	CAJUQY010000031.1_24	GB_GCA_910588815.1	d__Bacteria;p__Bacillota_A;c__Clostridia;o__Lachnospirales;f__Lachnospiraceae;g__Paralachnospira;s__Paralachnospira sp910588815
K15584	CAJXLT010000008.1_4	GB_GCA_913056365.1	d__Bacteria;p__Bacillota;c__Bacilli;o__Paenibacillales;f__K13;g__Xylanibacillus;s__Xylanibacillus sp913056365
K15584	CAJXRQ010000015.1_11	GB_GCA_913060505.1	d__Bacteria;p__Desulfobacterota;c__Desulfovibrionia;o__Desulfovibrionales;f__Desulfovibrionaceae;g__Pseudodesulfovibrio;s__Pseudodesulfovibrio sp913060505
K15584	CAJXYU010000010.1_17	GB_GCA_913063155.1	d__Bacteria;p__Desulfobacterota;c__Desulfovibrionia;o__Desulfovibrionales;f__Desulfovibrionaceae;g__Pseudodesulfovibrio;s__Pseudodesulfovibrio sp913063155
K15584	CAJYMB010000108.1_15	GB_GCA_913775985.1	d__Bacteria;p__Pseudomonadota;c__Gammaproteobacteria;o__Enterobacterales;f__Enterobacteriaceae;g__Pluralibacter;s__Pluralibacter sp913775985
K15584	CAJYMC010000007.1_1198	GB_GCA_913775715.1	d__Bacteria;p__Bacillota;c__Bacilli;o__Exiguobacterales;f__Exiguobacteraceae;g__Exiguobacterium_A;s__Exiguobacterium_A sp913775715
K15584	CAJYRE010000505.1_2	GB_GCA_913776675.1	d__Bacteria;p__Pseudomonadota;c__Alphaproteobacteria;o__Rhizobiales;f__Rhizobiaceae;g__Allorhizobium;s__Allorhizobium sp913776675
K15584	CAJYVI010000062.1_26	GB_GCA_913778145.1	d__Bacteria;p__Pseudomonadota;c__Gammaproteobacteria;o__Enterobacterales;f__Enterobacteriaceae;g__Pseudocitrobacter;s__Pseudocitrobacter sp913778145
K15584	CAKASQ030000077.1_67	GB_GCA_916988195.3	d__Bacteria;p__Bacillota_A;c__Clostridia;o__Oscillospirales;f__Oscillospiraceae;g__CAG-170;s__CAG-170 sp900549635
K15584	CAKPSA010000174.1_1	GB_GCA_934183145.1	d__Bacteria;p__Bacillota_C;c__Negativicutes;o__Veillonellales;f__Veillonellaceae;g__Veillonella;s__Veillonella sp934183145
K15584	CAKPTN010000208.1_1	GB_GCA_934190855.1	d__Bacteria;p__Bacillota_C;c__Negativicutes;o__Veillonellales;f__Veillonellaceae;g__Veillonella;s__Veillonella sp934190855
K15584	CAKPXN010000045.1_1	GB_GCA_934202095.1	d__Bacteria;p__Bacillota_C;c__Negativicutes;o__Veillonellales;f__Veillonellaceae;g__Veillonella;s__Veillonella sp934202095
K15584	CAKQCV010000108.1_3	GB_GCA_934217675.1	d__Bacteria;p__Bacteroidota;c__Bacteroidia;o__Bacteroidales;f__Bacteroidaceae;g__Prevotella;s__Prevotella sp934217675
K15584	CAKQKT010000185.1_1	GB_GCA_934249275.1	d__Bacteria;p__Pseudomonadota;c__Gammaproteobacteria;o__Burkholderiales;f__Burkholderiaceae_A;g__Sutterella;s__Sutterella sp934249275
K15584	CAKQON010000022.1_1	GB_GCA_934255515.1	d__Bacteria;p__Pseudomonadota;c__Gammaproteobacteria;o__Burkholderiales;f__Burkholderiaceae_A;g__Sutterella;s__Sutterella sp934255515
K15584	CAKQPE010000164.1_2	GB_GCA_934256695.1	d__Bacteria;p__Bacillota_A;c__Clostridia;o__Lachnospirales;f__Anaerotignaceae;g__Neoanaerotignum_A;s__Neoanaerotignum_A sp934256695
K15584	CAKRNI010000010.1_20	GB_GCA_934370915.1	d__Bacteria;p__Bacillota_A;c__Clostridia;o__Lachnospirales;f__Lachnospiraceae;g__Copromonas;s__Copromonas sp934370915
K15584	CAKRPO010000005.1_46	GB_GCA_934378195.1	d__Bacteria;p__Bacillota_A;c__Clostridia;o__Lachnospirales;f__Lachnospiraceae;g__Blautia_A;s__Blautia_A sp934378195
K15584	CAKRTC010000002.1_101	GB_GCA_934402055.1	d__Bacteria;p__Bacillota_A;c__Clostridia;o__Lachnospirales;f__Lachnospiraceae;g__Avilachnospira;s__Avilachnospira sp934402055
K15584	CAKRVB010000001.1_205	GB_GCA_934408725.1	d__Bacteria;p__Bacillota_A;c__Clostridia;o__Lachnospirales;f__Lachnospiraceae;g__Marvinbryantia;s__Marvinbryantia sp934408725
K15584	CAKTDV010000003.1_127	GB_GCA_934546745.1	d__Bacteria;p__Desulfobacterota;c__Desulfovibrionia;o__Desulfovibrionales;f__Desulfovibrionaceae;g__Desulfovibrio;s__Desulfovibrio sp934546745
K15584	CAKTOO010000007.1_77	GB_GCA_934590165.1	d__Bacteria;p__Bacillota_A;c__Clostridia;o__Oscillospirales;f__Oscillospiraceae;g__Dysosmobacter;s__Dysosmobacter sp934590165
K15584	CAKUCE010000065.1_7	GB_GCA_934643535.1	d__Bacteria;p__Bacillota_A;c__Clostridia;o__Christensenellales;f__CAG-74;g__Limiplasma;s__Limiplasma sp934643535
K15584	CAKVDW010000016.1_5	GB_GCA_934728065.1	d__Bacteria;p__Campylobacterota;c__Campylobacteria;o__Campylobacterales;f__Campylobacteraceae;g__Campylobacter_D;s__Campylobacter_D sp934728065
K15584	CAKVGN010000039.1_10	GB_GCA_934747485.1	d__Bacteria;p__Spirochaetota;c__Brachyspirae;o__Brachyspirales;f__Brachyspiraceae;g__Brachyspira;s__Brachyspira sp934747485
K15584	CAKVJA010000061.1_9	GB_GCA_934754925.1	d__Bacteria;p__Bacillota_A;c__Clostridia;o__Clostridiales;f__Clostridiaceae;g__Clostridium;s__Clostridium sp934754925
K15584	CAKVLD010000075.1_8	GB_GCA_934755305.1	d__Bacteria;p__Bacillota_A;c__Clostridia;o__Clostridiales;f__Clostridiaceae;g__Clostridium;s__Clostridium sp934755305
K15584	CALTWF010000042.1_18	GB_GCA_943912755.1	d__Bacteria;p__Pseudomonadota;c__Gammaproteobacteria;o__Pseudomonadales;f__Pseudomonadaceae;g__Pseudomonas_E;s__Pseudomonas_E sp943912755
K15584	CALUCI010000001.1_37	GB_GCA_943914515.1	d__Bacteria;p__Pseudomonadota;c__Gammaproteobacteria;o__Pseudomonadales;f__Pseudomonadaceae;g__Pseudomonas_E;s__Pseudomonas_E sp943914515
K15584	CALURO010000002.1_167	GB_GCA_944323205.1	d__Bacteria;p__Deferribacterota;c__Deferribacteres;o__Deferribacterales;f__Mucispirillaceae;g__Mucispirillum;s__Mucispirillum sp944323205
K15584	CALUTE010000004.1_98	GB_GCA_944323645.1	d__Bacteria;p__Campylobacterota;c__Campylobacteria;o__Campylobacterales;f__Helicobacteraceae;g__Helicobacter_B;s__Helicobacter_B sp944323645
K15584	CALUWI010000010.1_76	GB_GCA_944324465.1	d__Bacteria;p__Deferribacterota;c__Deferribacteres;o__Deferribacterales;f__Mucispirillaceae;g__Mucispirillum;s__Mucispirillum sp944324465
K15584	CALUWN010000034.1_9	GB_GCA_944324495.1	d__Bacteria;p__Deferribacterota;c__Deferribacteres;o__Deferribacterales;f__Mucispirillaceae;g__Mucispirillum;s__Mucispirillum sp944324495
K15584	CALUWS010000034.1_14	GB_GCA_944324525.1	d__Bacteria;p__Desulfobacterota;c__Desulfovibrionia;o__Desulfovibrionales;f__Desulfovibrionaceae;g__Desulfovibrio;s__Desulfovibrio sp944324525
K15584	CALUWU010000032.1_16	GB_GCA_944324555.1	d__Bacteria;p__Desulfobacterota;c__Desulfovibrionia;o__Desulfovibrionales;f__Desulfovibrionaceae;g__Desulfovibrio;s__Desulfovibrio sp944324555
K15584	CALUYG010000045.1_2	GB_GCA_944324935.1	d__Bacteria;p__Desulfobacterota;c__Desulfovibrionia;o__Desulfovibrionales;f__Desulfovibrionaceae;g__Desulfovibrio;s__Desulfovibrio sp944324935
K15584	CALUZC010000015.1_28	GB_GCA_944325215.1	d__Bacteria;p__Deferribacterota;c__Deferribacteres;o__Deferribacterales;f__Mucispirillaceae;g__Mucispirillum;s__Mucispirillum sp944325215
K15584	CALVAF010000117.1_11	GB_GCA_944325475.1	d__Bacteria;p__Campylobacterota;c__Campylobacteria;o__Campylobacterales;f__Helicobacteraceae;g__Helicobacter_D;s__Helicobacter_D sp944325475
K15584	CALVBL010000007.1_32	GB_GCA_944325775.1	d__Bacteria;p__Campylobacterota;c__Campylobacteria;o__Campylobacterales;f__Helicobacteraceae;g__Helicobacter_F;s__Helicobacter_F sp944325775
K15584	CALVEY010000016.1_18	GB_GCA_944326705.1	d__Bacteria;p__Deferribacterota;c__Deferribacteres;o__Deferribacterales;f__Mucispirillaceae;g__Mucispirillum;s__Mucispirillum sp944326705
K15584	CALVGM010000200.1_6	GB_GCA_944327095.1	d__Bacteria;p__Desulfobacterota;c__Desulfovibrionia;o__Desulfovibrionales;f__Desulfovibrionaceae;g__Desulfovibrio;s__Desulfovibrio sp944327095
K15584	CALVHF010000053.1_6	GB_GCA_944327295.1	d__Bacteria;p__Desulfobacterota;c__Desulfovibrionia;o__Desulfovibrionales;f__Desulfovibrionaceae;g__Desulfovibrio;s__Desulfovibrio sp944327295
K15584	CALVHG010000007.1_26	GB_GCA_944327285.1	d__Bacteria;p__Desulfobacterota;c__Desulfovibrionia;o__Desulfovibrionales;f__Desulfovibrionaceae;g__Desulfovibrio;s__Desulfovibrio sp944327285
K15584	CALWBA010000164.1_33	GB_GCA_944375815.1	d__Bacteria;p__Bacillota_A;c__Clostridia;o__Lachnospirales;f__Lachnospiraceae;g__Egerieimonas_A;s__Egerieimonas_A sp944375815
K15584	CALWEP010000127.1_20	GB_GCA_944377325.1	d__Bacteria;p__Bacillota_A;c__Clostridia;o__Lachnospirales;f__Lachnospiraceae;g__Lachnoclostridium_A;s__Lachnoclostridium_A sp944377325
K15584	CALWEX010000001.1_3	GB_GCA_944377425.1	d__Bacteria;p__Bacillota_A;c__Clostridia;o__Lachnospirales;f__Anaerotignaceae;g__Neoanaerotignum_A;s__Neoanaerotignum_A sp944377425
K15584	CALWGC010000030.1_79	GB_GCA_944378105.1	d__Bacteria;p__Bacillota_A;c__Clostridia;o__Lachnospirales;f__Anaerotignaceae;g__Neoanaerotignum_B;s__Neoanaerotignum_B sp944378105
K15584	CALWHO010000195.1_1	GB_GCA_944380405.1	d__Bacteria;p__Bacillota_A;c__Clostridia;o__Lachnospirales;f__Anaerotignaceae;g__HGM11808;s__HGM11808 sp944380405
K15584	CALWLF010000052.1_2	GB_GCA_944381455.1	d__Bacteria;p__Bacillota_A;c__Clostridia;o__Lachnospirales;f__Anaerotignaceae;g__Neoanaerotignum_B;s__Neoanaerotignum_B sp944381455
K15584	CALWLS010000010.1_15	GB_GCA_944381575.1	d__Bacteria;p__Bacillota_A;c__Clostridia;o__Lachnospirales;f__Lachnospiraceae;g__Avilachnospira;s__Avilachnospira sp944381575
K15584	CALWMO010000025.1_2	GB_GCA_944381965.1	d__Bacteria;p__Bacillota_A;c__Clostridia;o__Oscillospirales;f__Butyricicoccaceae;g__Butyricicoccus;s__Butyricicoccus sp944381965
K15584	CALWON010000044.1_13	GB_GCA_944383165.1	d__Bacteria;p__Bacillota_A;c__Clostridia;o__Oscillospirales;f__Oscillospiraceae;g__Lawsonibacter;s__Lawsonibacter sp944383165
K15584	CALWOX010000001.1_48	GB_GCA_944383265.1	d__Bacteria;p__Bacillota_A;c__Clostridia;o__Lachnospirales;f__Lachnospiraceae;g__Avilachnospira;s__Avilachnospira sp944383265
K15584	CALWQV010000028.1_6	GB_GCA_944383785.1	d__Bacteria;p__Bacillota_A;c__Clostridia;o__Lachnospirales;f__Lachnospiraceae;g__Enterocloster;s__Enterocloster sp944383785
K15584	CALWSC010000082.1_51	GB_GCA_944384105.1	d__Bacteria;p__Bacillota_A;c__Clostridia;o__Lachnospirales;f__Lachnospiraceae;g__Egerieimonas_A;s__Egerieimonas_A sp944384105
K15584	CALWVS010000057.1_30	GB_GCA_944385095.1	d__Bacteria;p__Bacillota_A;c__Clostridia;o__Oscillospirales;f__Oscillospiraceae;g__Lawsonibacter;s__Lawsonibacter sp944385095
K15584	CALXDP010000034.1_2	GB_GCA_944387095.1	d__Bacteria;p__Bacillota_A;c__Clostridia;o__Oscillospirales;f__Oscillospiraceae;g__Enterenecus;s__Enterenecus sp944387095
K15584	CALXOY010000058.1_5	GB_GCA_944390145.1	d__Bacteria;p__Pseudomonadota;c__Gammaproteobacteria;o__Burkholderiales;f__Burkholderiaceae_A;g__Duodenibacillus;s__Duodenibacillus sp944390145
K15584	CALXQK010000005.1_25	GB_GCA_944390745.1	d__Bacteria;p__Pseudomonadota;c__Gammaproteobacteria;o__Burkholderiales;f__Burkholderiaceae_A;g__Duodenibacillus;s__Duodenibacillus sp944390745
K15584	CALYAR010000233.1_3	GB_GCA_944393585.1	d__Bacteria;p__Bacillota_A;c__Clostridia;o__UBA1381;f__CALYAR01;g__CALYAR01;s__CALYAR01 sp944393585
K15584	CALYPG010000006.1_49	GB_GCA_945271295.1	d__Bacteria;p__Pseudomonadota;c__Gammaproteobacteria;o__Enterobacterales;f__Enterobacteriaceae;g__Gilliamella;s__Gilliamella sp945271295
K15584	CALYPW010000022.1_4	GB_GCA_945278685.1	d__Bacteria;p__Bacillota;c__Bacilli;o__Lactobacillales;f__Aerococcaceae;g__Dolosicoccus;s__Dolosicoccus sp945278685
K15584	CALYQQ010000013.1_24	GB_GCA_945288535.1	d__Bacteria;p__Pseudomonadota;c__Gammaproteobacteria;o__Enterobacterales;f__Enterobacteriaceae;g__CALYQQ01;s__CALYQQ01 sp945288535
K15584	CALYQY010000005.1_31	GB_GCA_945291235.1	d__Bacteria;p__Pseudomonadota;c__Gammaproteobacteria;o__Enterobacterales;f__Enterobacteriaceae;g__Gilliamella;s__Gilliamella sp945291235
K15584	CAMBWG010000014.1_7	GB_GCA_945871415.1	d__Bacteria;p__Desulfobacterota;c__Desulfovibrionia;o__Desulfovibrionales;f__Desulfovibrionaceae;g__Desulfovibrio;s__Desulfovibrio sp945871415
K15584	CP000653.1_1911	GB_GCA_000016325.1	d__Bacteria;p__Pseudomonadota;c__Gammaproteobacteria;o__Enterobacterales;f__Enterobacteriaceae;g__Lelliottia;s__Lelliottia sp000016325
K15584	CP002770.1_125	GB_GCA_000214705.1	d__Bacteria;p__Bacillota_B;c__Desulfotomaculia;o__Desulfotomaculales;f__Desulfovirgulaceae;g__Desulfofundulus;s__Desulfofundulus kuznetsovii
K15584	CP005991.1_2565	GB_GCA_000410515.1	d__Bacteria;p__Pseudomonadota;c__Gammaproteobacteria;o__Enterobacterales;f__Enterobacteriaceae;g__Kosakonia;s__Kosakonia sp000410515
K15584	CP017039.1_327	GB_GCA_001717545.1	d__Bacteria;p__Chloroflexota;c__Anaerolineae;o__Anaerolineales;f__Anaerolineaceae;g__Flexilinea;s__Flexilinea sp001717545
K15584	CP018628.1_1905	GB_GCA_002271215.1	d__Bacteria;p__Pseudomonadota;c__Gammaproteobacteria;o__Enterobacterales;f__Enterobacteriaceae;g__Lelliottia;s__Lelliottia jeotgali
K15584	CP027224.1_2982	GB_GCA_002973635.1	d__Bacteria;p__Bacillota;c__Bacilli;o__Bacillales;f__Planococcaceae;g__Lysinibacillus;s__Lysinibacillus sp002973635
K15584	CP039459.1_1089	GB_GCA_004843165.1	d__Bacteria;p__Pseudomonadota;c__Alphaproteobacteria;o__Acetobacterales;f__Acetobacteraceae;g__G004843345;s__G004843345 sp004843165
K15584	CP039460.1_1079	GB_GCA_004843345.1	d__Bacteria;p__Pseudomonadota;c__Alphaproteobacteria;o__Acetobacterales;f__Acetobacteraceae;g__G004843345;s__G004843345 sp004843345
K15584	CP041696.1_3882	GB_GCA_007362955.1	d__Bacteria;p__Bacillota;c__Bacilli;o__Bacillales;f__Planococcaceae;g__Lysinibacillus;s__Lysinibacillus fusiformis_E
K15584	CP045205.1_193	GB_GCA_009363175.1	d__Bacteria;p__Pseudomonadota;c__Gammaproteobacteria;o__Enterobacterales;f__Enterobacteriaceae;g__Citrobacter_A;s__Citrobacter_A telavivensis
K15584	CP059430.1_967	GB_GCA_013874835.1	d__Bacteria;p__Bacillota;c__Bacilli;o__Lactobacillales;f__Aerococcaceae;g__WM01;s__WM01 sp013874835
K15584	CP065546.1_3290	GB_GCA_015999545.1	d__Bacteria;p__Bacillota;c__Bacilli;o__Bacillales;f__Planococcaceae;g__Lysinibacillus;s__Lysinibacillus sp002340205
K15584	CP072828.1_771	GB_GCA_017945845.1	d__Bacteria;p__Bacillota;c__Bacilli;o__Lactobacillales;f__Aerococcaceae;g__WM01;s__WM01 sp017945845
K15584	CP074691.1_188	GB_GCA_018398915.1	d__Bacteria;p__Synergistota;c__Synergistia;o__Synergistales;f__SV1-B22;g__SV1-B22;s__SV1-B22 sp018398915
K15584	CP085629.1_1129	GB_GCA_024704175.1	d__Bacteria;p__Bacillota;c__Bacilli;o__Paenibacillales;f__NBRC-103111;g__Paenibacillus_G;s__Paenibacillus_G sp024704175
K15584	CP089930.1_1448	GB_GCA_021307345.1	d__Bacteria;p__Pseudomonadota;c__Gammaproteobacteria;o__Enterobacterales;f__Enterobacteriaceae;g__Escherichia;s__Escherichia ruysiae
K15584	CP094668.1_370	GB_GCA_022836915.1	d__Bacteria;p__Bacillota;c__Bacilli;o__Paenibacillales;f__Paenibacillaceae;g__Paenibacillus;s__Paenibacillus sp900101225
K15584	CP099863.1_1512	GB_GCA_024134725.1	d__Bacteria;p__Bacillota;c__Bacilli;o__Bacillales;f__Bacillaceae_H;g__Priestia;s__Priestia aryabhattai_A
K15584	CP102272.1_2467	GB_GCA_025149125.1	d__Bacteria;p__Bacillota_A;c__Clostridia;o__Lachnospirales;f__Lachnospiraceae;g__Enterocloster;s__Enterocloster asparagiformis
K15584	CP102273.1_696	GB_GCA_025148965.1	d__Bacteria;p__Bacillota_A;c__Clostridia;o__Peptostreptococcales;f__Peptostreptococcaceae;g__Intestinibacter;s__Intestinibacter bartlettii
K15584	DCDZ01000004.1_41	GB_GCA_002316675.1	d__Bacteria;p__Bacillota_A;c__Clostridia;o__Lachnospirales;f__Anaerotignaceae;g__Anaerotignum;s__Anaerotignum sp002316675
K15584	DEMY01000091.1_5	GB_GCA_002359425.1	d__Bacteria;p__Bacillota_A;c__Clostridia;o__Oscillospirales;f__Oscillospiraceae;g__UBA2658;s__UBA2658 sp002359425
K15584	DEYX01000080.1_11	GB_GCA_002365025.1	d__Bacteria;p__Bacillota_A;c__Clostridia;o__Lachnospirales;f__Lachnospiraceae;g__Lacrimispora;s__Lacrimispora sp002365025
K15584	DFCS01000050.1_37	GB_GCA_002367105.1	d__Bacteria;p__Bacillota_A;c__Clostridia;o__Lachnospirales;f__Lachnospiraceae;g__Lacrimispora;s__Lacrimispora sp002367105
K15584	DFDR01000082.1_3	GB_GCA_002369295.1	d__Bacteria;p__Desulfobacterota;c__Desulfovibrionia;o__Desulfovibrionales;f__Desulfovibrionaceae;g__Desulfovibrio;s__Desulfovibrio sp002369295
K15584	DFNX01000006.1_206	GB_GCA_002376235.1	d__Bacteria;p__Pseudomonadota;c__Alphaproteobacteria;o__Rhizobiales;f__Rhizobiaceae;g__Neorhizobium;s__Neorhizobium sp002376235
K15584	DFPL01000170.1_11	GB_GCA_002377245.1	d__Bacteria;p__Pseudomonadota;c__Gammaproteobacteria;o__Enterobacterales;f__Enterobacteriaceae;g__Phytobacter;s__Phytobacter sp002377245
K15584	DGRE01000070.1_72	GB_GCA_002389905.1	d__Bacteria;p__Bacillota_A;c__Clostridia;o__Lachnospirales;f__Lachnospiraceae;g__Lacrimispora;s__Lacrimispora sp002389905
K15584	DHAA01000049.1_16	GB_GCA_002397275.1	d__Bacteria;p__Bacillota_B;c__DSM-12270;o__Thermacetogeniales;f__Thermacetogeniaceae;g__Syntrophaceticus;s__Syntrophaceticus sp002397275
K15584	DHQL01000010.1_48	GB_GCA_002408085.1	d__Bacteria;p__Spirochaetota;c__Spirochaetia;o__Spirochaetales_E;f__Spirochaetaceae_B;g__Oceanispirochaeta;s__Oceanispirochaeta sp002408085
K15584	DIJC01000001.1_35	GB_GCA_002421005.1	d__Bacteria;p__Pseudomonadota;c__Gammaproteobacteria;o__Enterobacterales;f__Enterobacteriaceae;g__Superficieibacter;s__Superficieibacter sp002421005
K15584	DIMS01000109.1_11	GB_GCA_002425685.1	d__Bacteria;p__Synergistota;c__Synergistia;o__Synergistales;f__Aminiphilaceae;g__Aminiphilus;s__Aminiphilus sp002425685
K15584	DJJR01000080.1_199	GB_GCA_002434245.1	d__Bacteria;p__Bacillota_C;c__Negativicutes;o__Propionisporales;f__DSM-13327;g__Pelosinus;s__Pelosinus fermentans_B
K15584	DKFC01000044.1_82	GB_GCA_002452745.1	d__Bacteria;p__Bacillota_A;c__Clostridia;o__Peptostreptococcales;f__Acidaminobacteraceae;g__Fusibacter_A;s__Fusibacter_A sp002452745
K15584	DKLE01000070.1_16	GB_GCA_002455605.1	d__Bacteria;p__Bacillota_A;c__Clostridia;o__Peptostreptococcales;f__Anaerovoracaceae;g__Aminipila;s__Aminipila sp002455605
K15584	DLGG01000028.1_4	GB_GCA_002482565.1	d__Bacteria;p__Desulfobacterota;c__Desulfovibrionia;o__Desulfovibrionales;f__Desulfovibrionaceae;g__Solidesulfovibrio;s__Solidesulfovibrio magneticus_B
K15584	DLJZ01000016.1_70	GB_GCA_002478865.1	d__Bacteria;p__Bacillota_A;c__Clostridia;o__Lachnospirales;f__Lachnospiraceae;g__Lacrimispora;s__Lacrimispora sp002478865
K15584	DSBL01000158.1_8	GB_GCA_011049455.1	d__Bacteria;p__Desulfobacterota;c__Desulfovibrionia;o__Desulfovibrionales;f__Desulfonatronaceae;g__Desulfonatronum;s__Desulfonatronum sp011049455
K15584	DULK01000081.1_21	GB_GCA_012840385.1	d__Bacteria;p__Bacillota_B;c__DSM-12270;o__Thermacetogeniales;f__Thermacetogeniaceae;g__DULK01;s__DULK01 sp012840385
K15584	DVJD01000099.1_5	GB_GCA_018710785.1	d__Bacteria;p__Bacillota_A;c__Clostridia;o__Lachnospirales;f__Lachnospiraceae;g__Fimimorpha;s__Fimimorpha excrementavium
K15584	DVLJ01000127.1_27	GB_GCA_018715565.1	d__Bacteria;p__Bacillota_A;c__Clostridia;o__Lachnospirales;f__Lachnospiraceae;g__Ventrimonas;s__Ventrimonas merdavium
K15584	DVLQ01000035.1_11	GB_GCA_018715395.1	d__Bacteria;p__Bacillota_A;c__Clostridia;o__Lachnospirales;f__Anaerotignaceae;g__Coprocola;s__Coprocola pullicola
K15584	DVMY01000077.1_8	GB_GCA_018714755.1	d__Bacteria;p__Pseudomonadota;c__Gammaproteobacteria;o__Burkholderiales;f__Burkholderiaceae_A;g__Aphodousia;s__Aphodousia faecigallinarum
K15584	DVNN01000120.1_2	GB_GCA_018714325.1	d__Bacteria;p__Bacillota_A;c__Clostridia;o__Lachnospirales;f__Lachnospiraceae;g__Novisyntrophococcus;s__Novisyntrophococcus excrementipullorum
K15584	DWVZ01000132.1_10	GB_GCA_019119975.1	d__Bacteria;p__Bacillota_A;c__Clostridia;o__Lachnospirales;f__Lachnospiraceae;g__Blautia;s__Blautia merdavium
K15584	DWYJ01000035.1_19	GB_GCA_019118745.1	d__Bacteria;p__Desulfobacterota;c__Desulfovibrionia;o__Desulfovibrionales;f__Desulfovibrionaceae;g__Desulfovibrio;s__Desulfovibrio gallistercoris
K15584	DXAQ01000121.1_10	GB_GCA_019116905.1	d__Bacteria;p__Deferribacterota;c__Deferribacteres;o__Deferribacterales;f__Mucispirillaceae;g__Mucispirillum;s__Mucispirillum faecigallinarum
K15584	DXEF01000046.1_9	GB_GCA_019115085.1	d__Bacteria;p__Bacillota_A;c__Clostridia;o__Oscillospirales;f__Butyricicoccaceae;g__Agathobaculum;s__Agathobaculum pullicola
K15584	DXFI01000071.1_15	GB_GCA_019114565.1	d__Bacteria;p__Desulfobacterota;c__Desulfovibrionia;o__Desulfovibrionales;f__Desulfovibrionaceae;g__Desulfovibrio;s__Desulfovibrio intestinigallinarum
K15584	DXHF01000302.1_6	GB_GCA_019113605.1	d__Bacteria;p__Bacillota;c__Bacilli;o__Paenibacillales;f__Paenibacillaceae;g__Pristimantibacillus;s__Pristimantibacillus intestinavium
K15584	DXHV01000053.1_12	GB_GCA_019113165.1	d__Bacteria;p__Desulfobacterota;c__Desulfovibrionia;o__Desulfovibrionales;f__Desulfovibrionaceae;g__Desulfovibrio;s__Desulfovibrio intestinipullorum
K15584	DXIN01000005.1_20	GB_GCA_019112865.1	d__Bacteria;p__Campylobacterota;c__Campylobacteria;o__Campylobacterales;f__Helicobacteraceae;g__Helicobacter_F;s__Helicobacter_F avicola
K15584	DXYV01000035.1_9	GB_GCA_019415645.1	d__Bacteria;p__Bacillota_A;c__Clostridia;o__Oscillospirales;f__Oscillospiraceae;g__DXYV01;s__DXYV01 sp019415645
K15584	DXZA01000045.1_5	GB_GCA_019415525.1	d__Bacteria;p__Bacillota_A;c__Clostridia;o__Lachnospirales;f__Anaerotignaceae;g__Fimicola;s__Fimicola sp019415525
K15584	DYEO01000088.1_4	GB_GCA_020725665.1	d__Bacteria;p__Bacillota_D;c__Dethiobacteria;o__DTU022;f__UBA8154;g__UBA8154;s__UBA8154 sp020725665
K15584	FMEL01000017.1_22	GB_GCA_900066355.1	d__Bacteria;p__Bacillota_A;c__Clostridia;o__Lachnospirales;f__Lachnospiraceae;g__Blautia_A;s__Blautia_A sp900066355
K15584	FOAY01000004.1_148	GB_GCA_900109485.1	d__Bacteria;p__Pseudomonadota;c__Gammaproteobacteria;o__Enterobacterales;f__Enterobacteriaceae;g__Kosakonia;s__Kosakonia sacchari_B
K15584	FONB01000004.1_218	GB_GCA_900112785.1	d__Bacteria;p__Pseudomonadota;c__Gammaproteobacteria;o__Enterobacterales;f__Enterobacteriaceae;g__Phytobacter;s__Phytobacter palmae
K15584	FONK01000021.1_10	GB_GCA_900112915.1	d__Bacteria;p__Bacillota_A;c__Clostridia;o__Peptostreptococcales;f__Anaerovoracaceae;g__S5-A14a;s__S5-A14a sp900112915
K15584	FOUN01000009.1_65	GB_GCA_900114885.1	d__Bacteria;p__Bacillota;c__Bacilli;o__Bacillales;f__Planococcaceae;g__Psychrobacillus;s__Psychrobacillus psychrodurans
K15584	JAABNQ010000048.1_18	GB_GCA_009928435.1	d__Bacteria;p__Bacillota;c__Bacilli;o__Bacillales;f__Bacillaceae_C;g__Siminovitchia;s__Siminovitchia sp009928435
K15584	JAAOXG010000024.1_122	GB_GCA_013036995.1	d__Bacteria;p__Bacillota_A;c__Clostridia;o__Lachnospirales;f__Lachnospiraceae;g__Lacrimispora;s__Lacrimispora xylanolytica_A
K15584	JAAUOZ010000153.1_10	GB_GCA_012034655.1	d__Bacteria;p__Cyanobacteriota;c__Cyanobacteriia;o__Leptolyngbyales;f__Leptolyngbyaceae;g__JAAUOZ01;s__JAAUOZ01 sp012034655
K15584	JAAUPS010000181.1_6	GB_GCA_012033015.1	d__Bacteria;p__Cyanobacteriota;c__Cyanobacteriia;o__Phormidesmiales;f__Phormidesmiaceae;g__Phormidesmis;s__Phormidesmis sp012033015
K15584	JAAUQT010000058.1_7	GB_GCA_012033495.1	d__Bacteria;p__Cyanobacteriota;c__Cyanobacteriia;o__Elainellales;f__Elainellaceae;g__Elainella;s__Elainella sp012033495
K15584	JAAUTJ010000045.1_10	GB_GCA_012031475.1	d__Bacteria;p__Cyanobacteriota;c__Cyanobacteriia;o__Elainellales;f__Elainellaceae;g__JAAUTJ01;s__JAAUTJ01 sp012031475
K15584	JAAUTN010000167.1_5	GB_GCA_012031415.1	d__Bacteria;p__Cyanobacteriota;c__Cyanobacteriia;o__Elainellales;f__Elainellaceae;g__JAAUTN01;s__JAAUTN01 sp012031415
K15584	JAAUYU010000008.1_24	GB_GCA_014804965.1	d__Bacteria;p__Desulfobacterota;c__Desulfovibrionia;o__Desulfovibrionales;f__Desulfovibrionaceae;g__Desulfovibrio;s__Desulfovibrio sp014804965
K15584	JAAVYM010000059.1_29	GB_GCA_022791135.1	d__Bacteria;p__Bacillota_A;c__Clostridia;o__Oscillospirales;f__Oscillospiraceae;g__Dysosmobacter;s__Dysosmobacter sp022791135
K15584	JAAWBT010000032.1_38	GB_GCA_022792835.1	d__Bacteria;p__Bacillota_A;c__Clostridia;o__Lachnospirales;f__Lachnospiraceae;g__Paralachnospira;s__Paralachnospira sp022792835
K15584	JAAWJI010000010.1_76	GB_GCA_022796795.1	d__Bacteria;p__Bacillota_A;c__Clostridia;o__Lachnospirales;f__Lachnospiraceae;g__RGIG4284;s__RGIG4284 sp022796795
K15584	JAAWRC010000004.1_36	GB_GCA_022800815.1	d__Bacteria;p__Bacillota_A;c__Clostridia;o__Lachnospirales;f__Lachnospiraceae;g__Paralachnospira;s__Paralachnospira sp022800815
K15584	JAAYBD010000016.1_71	GB_GCA_012719035.1	d__Bacteria;p__Bacillota_A;c__Clostridia;o__Oscillospirales;f__Oscillospiraceae;g__UBA2658;s__UBA2658 sp012719035
K15584	JAAYDT010000115.1_1	GB_GCA_012729145.1	d__Bacteria;p__Synergistota;c__Synergistia;o__Synergistales;f__Thermovirgaceae;g__58-81;s__58-81 sp012729145
K15584	JAAYOR010000187.1_2	GB_GCA_012520235.1	d__Bacteria;p__Synergistota;c__Synergistia;o__Synergistales;f__Aminobacteriaceae;g__JAAYOR01;s__JAAYOR01 sp012520235
K15584	JAAYQT010000211.1_1	GB_GCA_012519165.1	d__Bacteria;p__Synergistota;c__Synergistia;o__Synergistales;f__Aminobacteriaceae;g__Aminivibrio;s__Aminivibrio sp012519165
K15584	JABDRH010000686.1_2	GB_GCA_013041835.1	d__Bacteria;p__Desulfobacterota;c__Desulfobacteria;o__Desulfobacterales;f__Desulfosarcinaceae;g__Desulfatitalea;s__Desulfatitalea sp013041835
K15584	JABLXW010000001.1_62	GB_GCA_013177945.1	d__Bacteria;p__Bacillota_B;c__DSM-12270;o__Thermacetogeniales;f__Thermacetogeniaceae;g__Ch130;s__Ch130 sp013177945
K15584	JABXII010000013.1_51	GB_GCA_013373175.1	d__Bacteria;p__Campylobacterota;c__Campylobacteria;o__Campylobacterales;f__Arcobacteraceae;g__Halarcobacter;s__Halarcobacter sp013373175
K15584	JABXYP010000001.1_1059	GB_GCA_024701455.1	d__Bacteria;p__Bacillota;c__Bacilli;o__Bacillales_H;f__Salisediminibacteriaceae;g__Salipaludibacillus;s__Salipaludibacillus sp024701455
K15584	JABZIP010000018.1_3	GB_GCA_015258265.1	d__Bacteria;p__Bacillota_A;c__Clostridia;o__Peptostreptococcales;f__Anaerovoracaceae;g__JABZIP01;s__JABZIP01 sp015258265
K15584	JACAWG010000045.1_13	GB_GCA_017160915.1	d__Bacteria;p__Pseudomonadota;c__Gammaproteobacteria;o__Enterobacterales_A;f__Pasteurellaceae;g__Aggregatibacter;s__Aggregatibacter actinomycetemcomitans_B
K15584	JACCSL010000851.1_2	GB_GCA_013812995.1	d__Bacteria;p__Chloroflexota;c__Anaerolineae;o__Ardenticatenales;f__Ardenticatenaceae;g__JACCSL01;s__JACCSL01 sp013812995
K15584	JACERV010000018.1_31	GB_GCA_013911065.1	d__Bacteria;p__Bacillota_A;c__Clostridia;o__Lachnospirales;f__Lachnospiraceae;g__Muricomes;s__Muricomes sp013911065
K15584	JACHLU010000027.1_6	GB_GCA_014204625.1	d__Bacteria;p__Pseudomonadota;c__Alphaproteobacteria;o__Rhizobiales;f__Rhizobiaceae;g__Allorhizobium;s__Allorhizobium vitis_F
K15584	JACUTV010000066.1_2	GB_GCA_014859645.1	d__Bacteria;p__Campylobacterota;c__Campylobacteria;o__Campylobacterales;f__UBA1877;g__Kmv14;s__Kmv14 sp014859645
K15584	JACZKS010000057.1_58	GB_GCA_014859895.1	d__Bacteria;p__Pseudomonadota;c__Alphaproteobacteria;o__Rhodospirillales_A;f__JACZKS01;g__JACZKS01;s__JACZKS01 sp014859895
K15584	JADFZQ010000008.1_34	GB_GCA_015232455.1	d__Bacteria;p__Desulfobacterota;c__Desulfobacteria;o__Desulfobacterales;f__Desulfobacteraceae;g__Desulfamplus;s__Desulfamplus sp015232455
K15584	JADGAL010000092.1_2	GB_GCA_015232025.1	d__Bacteria;p__Pseudomonadota;c__Alphaproteobacteria;o__Rhodospirillales;f__Magnetospirillaceae;g__JADFZP01;s__JADFZP01 sp015232025
K15584	JADILK010000006.1_106	GB_GCA_017355165.1	d__Bacteria;p__Bacillota;c__Bacilli;o__Bacillales;f__DSM-1321;g__Peribacillus;s__Peribacillus sp017355165
K15584	JADIMX010000124.1_7	GB_GCA_017694425.1	d__Bacteria;p__Bacillota_A;c__Clostridia;o__Lachnospirales;f__Anaerotignaceae;g__Fimicola;s__Fimicola merdigallinarum
K15584	JADMXW010000012.1_90	GB_GCA_015548865.1	d__Bacteria;p__Pseudomonadota;c__Gammaproteobacteria;o__Enterobacterales;f__Enterobacteriaceae;g__Symbiopectobacterium;s__Symbiopectobacterium marcescens_A
K15584	JAEEPQ010000003.1_23	GB_GCA_016284885.1	d__Bacteria;p__Desulfobacterota;c__Desulfovibrionia;o__Desulfovibrionales;f__Desulfovibrionaceae;g__Desulfovibrio;s__Desulfovibrio sp016284885
K15584	JAEK01000046.1_28	GB_GCA_000518865.1	d__Bacteria;p__Bacillota;c__Bacilli;o__Bacillales;f__Bacillaceae;g__Metabacillus;s__Metabacillus sp000518865
K15584	JAETQD010000011.1_36	GB_GCA_021770825.1	d__Bacteria;p__Bacillota_A;c__Clostridia;o__Lachnospirales;f__Lachnospiraceae;g__Copromonas;s__Copromonas sp021770825
K15584	JAEWAK010000009.1_28	GB_GCA_023391695.1	d__Bacteria;p__Bacillota_A;c__Clostridia;o__Lachnospirales;f__Lachnospiraceae;g__Anaerocolumna;s__Anaerocolumna sp023391695
K15584	JAEWBS010000043.1_36	GB_GCA_023391005.1	d__Bacteria;p__Bacillota_A;c__Clostridia;o__Oscillospirales;f__Ruminococcaceae;g__Fimivivens;s__Fimivivens sp023391005
K15584	JAEWDM010000022.1_250	GB_GCA_023390115.1	d__Bacteria;p__Bacillota_A;c__Clostridia;o__Acetivibrionales;f__QPJT01;g__Anaerobacterium;s__Anaerobacterium sp023390115
K15584	JAEWGR010000082.1_25	GB_GCA_023388195.1	d__Bacteria;p__Bacillota_C;c__Negativicutes;o__Sporomusales;f__Sporomusaceae;g__Sporomusa;s__Sporomusa sp023388195
K15584	JAEWJS010000050.1_23	GB_GCA_023386495.1	d__Bacteria;p__Bacillota;c__Bacilli;o__Paenibacillales;f__Paenibacillaceae;g__Paenibacillus_I;s__Paenibacillus_I sp023386495
K15584	JAEWJZ010000004.1_17	GB_GCA_023386315.1	d__Bacteria;p__Bacillota_A;c__Clostridia;o__Lachnospirales;f__Lachnospiraceae;g__Lacrimispora;s__Lacrimispora sp023386315
K15584	JAEWPB010000125.1_21	GB_GCA_023399465.1	d__Bacteria;p__Pseudomonadota;c__Alphaproteobacteria;o__Rhizobiales;f__Rhizobiaceae;g__JAEWPB01;s__JAEWPB01 sp023399465
K15584	JAEWPQ010000137.1_29	GB_GCA_023460575.1	d__Bacteria;p__Bacillota_A;c__Clostridia;o__Lachnospirales;f__Lachnospiraceae;g__Lacrimispora;s__Lacrimispora sp023460575
K15584	JAEWSD010000063.1_7	GB_GCA_023398615.1	d__Bacteria;p__Bacillota_A;c__Clostridia;o__Lachnospirales;f__Lachnospiraceae;g__Anaerocolumna;s__Anaerocolumna sp023398615
K15584	JAEWSZ010000219.1_6	GB_GCA_023397905.1	d__Bacteria;p__Bacillota_A;c__Clostridia;o__Acetivibrionales;f__DSM-27016;g__Ruminiclostridium;s__Ruminiclostridium sp023397905
K15584	JAEWTL010000074.1_122	GB_GCA_023459495.1	d__Bacteria;p__Bacillota_A;c__Clostridia;o__Christensenellales;f__SZUA-584;g__JAEWCC01;s__JAEWCC01 sp023459495
K15584	JAEWWF010000226.1_8	GB_GCA_023396465.1	d__Bacteria;p__Pseudomonadota;c__Alphaproteobacteria;o__Rhodospirillales;f__Rhodospirillaceae;g__Caenispirillum;s__Caenispirillum sp023396465
K15584	JAEXUD010000066.1_68	GB_GCA_023453025.1	d__Bacteria;p__Bacillota_A;c__Clostridia;o__Tissierellales;f__Sedimentibacteraceae;g__Sedimentibacter;s__Sedimentibacter sp023453025
K15584	JAEXXN010000112.1_10	GB_GCA_023405875.1	d__Bacteria;p__Bacillota_A;c__Clostridia;o__Lutisporales;f__Lutisporaceae;g__BRH-c25;s__BRH-c25 sp023405875
K15584	JAEYCM010000019.1_18	GB_GCA_023455425.1	d__Bacteria;p__Bacillota_A;c__Clostridia;o__Christensenellales;f__CAG-138;g__JAEYLA01;s__JAEYLA01 sp023455425
K15584	JAEYFP010000039.1_6	GB_GCA_023402845.1	d__Bacteria;p__Bacillota_A;c__Clostridia;o__Lachnospirales;f__Lachnospiraceae;g__JAEYFP01;s__JAEYFP01 sp023402845
K15584	JAEYFY010000295.1_7	GB_GCA_023454395.1	d__Bacteria;p__Pseudomonadota;c__Gammaproteobacteria;o__Enterobacterales;f__Enterobacteriaceae;g__Proteus;s__Proteus sp023454395
K15584	JAEZCJ010000223.1_41	GB_GCA_023433615.1	d__Bacteria;p__Bacillota;c__Bacilli;o__Paenibacillales;f__Paenibacillaceae;g__Paenibacillus_I;s__Paenibacillus_I sp023433615
K15584	JAEZCO010000050.1_70	GB_GCA_023433505.1	d__Bacteria;p__Bacillota_A;c__Clostridia;o__Acetivibrionales;f__DTU013;g__MnB-11;s__MnB-11 sp023433505
K15584	JAEZNB010000019.1_4	GB_GCA_023441965.1	d__Bacteria;p__Bacillota_A;c__Clostridia;o__Lachnospirales;f__Lachnospiraceae;g__Mobilitalea;s__Mobilitalea sp023441965
K15584	JAEZQV010000166.1_1	GB_GCA_023441125.1	d__Bacteria;p__Bacillota_C;c__Negativicutes;o__Sporomusales;f__Sporomusaceae;g__Sporomusa;s__Sporomusa sp023441125
K15584	JAEZXH010000016.1_1	GB_GCA_023442775.1	d__Bacteria;p__Bacillota_A;c__Clostridia;o__Tissierellales;f__Peptoniphilaceae;g__JAEZXH01;s__JAEZXH01 sp023442775
K15584	JAEZYD010000048.1_69	GB_GCA_023419375.1	d__Bacteria;p__Desulfobacterota;c__Desulfovibrionia;o__Desulfovibrionales;f__Desulfovibrionaceae;g__Desulfovibrio;s__Desulfovibrio sp023419375
K15584	JAEZYP010000070.1_57	GB_GCA_023418995.1	d__Bacteria;p__Bacillota_A;c__Clostridia;o__Oscillospirales;f__Acutalibacteraceae;g__Caproiciproducens;s__Caproiciproducens sp023418995
K15584	JAEZYW010000199.1_1	GB_GCA_023418835.1	d__Bacteria;p__Bacillota_A;c__Clostridia;o__Tissierellales;f__Peptoniphilaceae;g__Neofamilia;s__Neofamilia sp023418835
K15584	JAFABI010000086.1_115	GB_GCA_023426125.1	d__Bacteria;p__Bacillota_A;c__Clostridia;o__Acetivibrionales;f__DTU013;g__MnB-11;s__MnB-11 sp023426125
K15584	JAFABO010000122.1_11	GB_GCA_023426005.1	d__Bacteria;p__Bacillota_A;c__Clostridia;o__Acetivibrionales;f__DSM-27016;g__Ruminiclostridium;s__Ruminiclostridium sp023426005
K15584	JAFAGS010000101.1_30	GB_GCA_019237635.1	d__Bacteria;p__Pseudomonadota;c__Gammaproteobacteria;o__Enterobacterales;f__Enterobacteriaceae;g__Enterobacter_B;s__Enterobacter_B sp019237635
K15584	JAFFPK010000051.1_10	GB_GCA_017590215.1	d__Bacteria;p__Bacillota_A;c__Clostridia;o__Peptostreptococcales;f__Peptostreptococcaceae;g__CCUG-7971;s__CCUG-7971 sp017590215
K15584	JAFGFU010000008.1_44	GB_GCA_016930915.1	d__Bacteria;p__Campylobacterota;c__Campylobacteria;o__Campylobacterales;f__Sulfurospirillaceae;g__Sulfurospirillum;s__Sulfurospirillum sp016930915
K15584	JAFGUR010000260.1_3	GB_GCA_016938425.1	d__Bacteria;p__Fusobacteriota;c__Fusobacteriia;o__Fusobacteriales;f__Fusobacteriaceae;g__JAFGUR01;s__JAFGUR01 sp016938425
K15584	JAFIFG010000028.1_24	GB_GCA_020832135.1	d__Bacteria;p__Bacillota_A;c__Clostridia;o__Peptostreptococcales;f__Natronincolaceae;g__JAFIFG01;s__JAFIFG01 sp020832135
K15584	JAFKJZ010000162.1_10	GB_GCA_017305815.1	d__Bacteria;p__Pseudomonadota;c__Alphaproteobacteria;o__Rhizobiales;f__Kaistiaceae;g__Kaistia;s__Kaistia sp017305815
K15584	JAFLSB010000043.1_2	GB_GCA_022511165.1	d__Bacteria;p__Campylobacterota;c__Campylobacteria;o__Campylobacterales;f__Helicobacteraceae;g__Helicobacter_C;s__Helicobacter_C sp022511165
K15584	JAFRKJ010000032.1_15	GB_GCA_017431785.1	d__Bacteria;p__Bacillota_A;c__Clostridia;o__Peptostreptococcales;f__Anaerovoracaceae;g__Lentihominibacter;s__Lentihominibacter sp017431785
K15584	JAFSBX010000116.1_6	GB_GCA_017437065.1	d__Bacteria;p__Bacillota_A;c__Clostridia;o__Lachnospirales;f__Lachnospiraceae;g__RGIG3002;s__RGIG3002 sp017437065
K15584	JAFSWY010000345.1_3	GB_GCA_017444295.1	d__Bacteria;p__Bacillota_C;c__Negativicutes;o__Selenomonadales;f__Selenomonadaceae;g__UBA3796;s__UBA3796 sp017444295
K15584	JAFTDG010000113.1_1	GB_GCA_017454325.1	d__Bacteria;p__Desulfobacterota;c__Desulfovibrionia;o__Desulfovibrionales;f__Desulfovibrionaceae;g__Desulfovibrio;s__Desulfovibrio sp017454325
K15584	JAFURN010000109.1_19	GB_GCA_017480865.1	d__Bacteria;p__Bacillota_A;c__Clostridia;o__Oscillospirales;f__Ruminococcaceae;g__Ruminococcus_C;s__Ruminococcus_C sp017480865
K15584	JAFWEX010000089.1_5	GB_GCA_017512705.1	d__Bacteria;p__Bacillota;c__Bacilli;o__Paenibacillales;f__Paenibacillaceae;g__Paenibacillus;s__Paenibacillus sp017512705
K15584	JAGADH010000094.1_5	GB_GCA_017613715.1	d__Bacteria;p__Desulfobacterota;c__Desulfovibrionia;o__Desulfovibrionales;f__Desulfovibrionaceae;g__Desulfovibrio;s__Desulfovibrio sp017613715
K15584	JAGAEE010000039.1_1	GB_GCA_017613295.1	d__Bacteria;p__Desulfobacterota;c__Desulfovibrionia;o__Desulfovibrionales;f__Desulfovibrionaceae;g__Desulfovibrio;s__Desulfovibrio sp017613295
K15584	JAGBZO010000020.1_96	GB_GCA_017628205.1	d__Bacteria;p__Pseudomonadota;c__Gammaproteobacteria;o__Burkholderiales;f__Burkholderiaceae_A;g__Duodenibacillus;s__Duodenibacillus sp017628205
K15584	JAGGQJ010000011.1_270	GB_GCA_018613325.1	d__Bacteria;p__Bacillota;c__Bacilli;o__Bacillales;f__DSM-1321;g__Peribacillus;s__Peribacillus sp018613325
K15584	JAGI01000002.1_3147	GB_GCA_000526575.1	d__Bacteria;p__Bacillota_A;c__Clostridia;o__Lachnospirales;f__Lachnospiraceae;g__Lacrimispora;s__Lacrimispora sp000526575
K15584	JAGIRL010000054.1_42	GB_GCA_019012925.1	d__Bacteria;p__Fusobacteriota;c__Fusobacteriia;o__Fusobacteriales;f__Fusobacteriaceae;g__Fusobacterium_A;s__Fusobacterium_A sp019012925
K15584	JAGOWQ010000034.1_3	GB_GCA_018060185.1	d__Bacteria;p__Fusobacteriota;c__Fusobacteriia;o__Fusobacteriales;f__Leptotrichiaceae;g__JAGOWQ01;s__JAGOWQ01 sp018060185
K15584	JAGTSE010000003.1_208	GB_GCA_018261615.1	d__Bacteria;p__Pseudomonadota;c__Gammaproteobacteria;o__Enterobacterales;f__Enterobacteriaceae;g__Kosakonia;s__Kosakonia sp018261615
K15584	JAGUZM010000471.1_1	GB_GCA_020060805.1	d__Bacteria;p__Desulfobacterota;c__DSM-4660;o__Desulfatiglandales;f__HGW-15;g__JAHECH01;s__JAHECH01 sp020060805
K15584	JAGVGV010000051.1_2	GB_GCA_020056895.1	d__Bacteria;p__Desulfobacterota;c__Desulfarculia;o__Adiutricales;f__JAGVGV01;g__JAGVGV01;s__JAGVGV01 sp020056895
K15584	JAGXRU010000001.1_2	GB_GCA_018335765.1	d__Bacteria;p__Bacillota_A;c__Clostridia;o__Peptostreptococcales;f__Thermotaleaceae;g__JAGXRU01;s__JAGXRU01 sp018335765
K15584	JAGXRV010000071.1_110	GB_GCA_018335695.1	d__Bacteria;p__Bacillota_D;c__Dethiobacteria;o__Dethiobacterales;f__Dethiobacteraceae;g__GPS1B09;s__GPS1B09 sp018335695
K15584	JAGXTL010000026.1_17	GB_GCA_018333635.1	d__Bacteria;p__Bacillota_D;c__Dethiobacteria;o__Dethiobacterales;f__Dethiobacteraceae;g__GPS1B09;s__GPS1B09 sp018333635
K15584	JAGZIW010000001.1_300	GB_GCA_018366035.1	d__Bacteria;p__Bacillota_A;c__Clostridia;o__Oscillospirales;f__Butyricicoccaceae;g__Butyricicoccus;s__Butyricicoccus pullicaecorum_A
K15584	JAGZOP010000045.1_4	GB_GCA_018383195.1	d__Bacteria;p__Bacillota_A;c__Clostridia;o__Oscillospirales;f__Butyricicoccaceae;g__Butyricicoccus;s__Butyricicoccus sp018383195
K15584	JAHDKT010000026.1_68	GB_GCA_018436725.1	d__Bacteria;p__Synergistota;c__Synergistia;o__Synergistales;f__Aminobacteriaceae;g__JAAYLU01;s__JAAYLU01 sp018436725
K15584	JAHDMJ010000002.1_47	GB_GCA_018436095.1	d__Bacteria;p__Bacillota_B;c__Peptococcia;o__DRI-13;f__UBA5745;g__WRMS01;s__WRMS01 sp018436095
K15584	JAHDQO010000003.1_115	GB_GCA_018433765.1	d__Bacteria;p__Bacillota_A;c__Clostridia;o__Tissierellales;f__Sedimentibacteraceae;g__SM3-B41;s__SM3-B41 sp018433765
K15584	JAHDQS010000006.1_190	GB_GCA_018433675.1	d__Bacteria;p__Bacillota_B;c__Peptococcia;o__DRI-13;f__DRI-13;g__SM3-B62;s__SM3-B62 sp018433675
K15584	JAHFCR010000039.1_8	GB_GCA_023249405.1	d__Bacteria;p__Bacillota_B;c__DSM-12270;o__Thermacetogeniales;f__Thermacetogeniaceae;g__Palsa-1188;s__Palsa-1188 sp023249405
K15584	JAHHIF010000006.1_67	GB_GCA_019358875.1	d__Bacteria;p__Cyanobacteriota;c__Cyanobacteriia;o__Cyanobacteriales;f__Coleofasciculaceae;g__Symplocastrum;s__Symplocastrum torsivum
K15584	JAHHQU010000096.1_2	GB_GCA_020026225.1	d__Bacteria;p__Bacteroidota;c__Bacteroidia;o__Bacteroidales;f__Bacteroidaceae;g__Phocaeicola;s__Phocaeicola sp020026225
K15584	JAHHSI010000006.1_41	GB_GCA_020025275.1	d__Bacteria;p__Bacillota_A;c__Clostridia;o__Oscillospirales;f__Oscillospiraceae;g__Vescimonas;s__Vescimonas sp020025275
K15584	JAHHTE010000121.1_5	GB_GCA_020024815.1	d__Bacteria;p__Desulfobacterota;c__Desulfovibrionia;o__Desulfovibrionales;f__Desulfovibrionaceae;g__Mailhella;s__Mailhella sp020024815
K15584	JAHIQT010000167.1_25	GB_GCA_018903255.1	d__Bacteria;p__Bacillota_A;c__Clostridia;o__Eubacteriales;f__Eubacteriaceae;g__Acetobacterium;s__Acetobacterium sp018903255
K15584	JAHZAA010000034.1_8	GB_GCA_019424165.1	d__Bacteria;p__Desulfobacterota;c__Desulfovibrionia;o__Desulfovibrionales;f__Desulfovibrionaceae;g__Desulfovibrio;s__Desulfovibrio sp019424165
K15584	JAHZCJ010000005.1_98	GB_GCA_019422935.1	d__Bacteria;p__Desulfobacterota;c__Desulfovibrionia;o__Desulfovibrionales;f__Desulfovibrionaceae;g__Desulfovibrio;s__Desulfovibrio sp019422935
K15584	JAHZDE010000045.1_2	GB_GCA_019422525.1	d__Bacteria;p__Bacillota_A;c__Clostridia;o__Oscillospirales;f__Acutalibacteraceae;g__Heritagella;s__Heritagella sp019422525
K15584	JAHZEA010000004.1_137	GB_GCA_019422065.1	d__Bacteria;p__Bacillota_A;c__Clostridia;o__Lachnospirales;f__Anaerotignaceae;g__Neoanaerotignum_A;s__Neoanaerotignum_A sp019422065
K15584	JAHZFK010000042.1_11	GB_GCA_019421385.1	d__Bacteria;p__Bacillota_A;c__Clostridia;o__Oscillospirales;f__Butyricicoccaceae;g__Agathobaculum;s__Agathobaculum sp019421385
K15584	JAHZGF010000033.1_15	GB_GCA_019420945.1	d__Bacteria;p__Bacillota_A;c__Clostridia;o__Oscillospirales;f__Oscillospiraceae;g__UMGS1766;s__UMGS1766 sp019420945
K15584	JAILCJ010000120.1_1	GB_GCA_024680445.1	d__Bacteria;p__Campylobacterota;c__Campylobacteria;o__Campylobacterales;f__Campylobacteraceae;g__Campylobacter_A;s__Campylobacter_A sp024680445
K15584	JAILMX010000126.1_1	GB_GCA_024692205.1	d__Bacteria;p__Desulfobacterota;c__Desulfovibrionia;o__Desulfovibrionales;f__Desulfovibrionaceae;g__Desulfovibrio;s__Desulfovibrio sp024692205
K15584	JAILNT010000108.1_7	GB_GCA_024691265.1	d__Bacteria;p__Spirochaetota;c__Spirochaetia;o__Treponematales;f__Treponemataceae;g__Treponema_D;s__Treponema_D sp024691265
K15584	JAILZP010000037.1_11	GB_GCA_023512435.1	d__Bacteria;p__Bacillota_B;c__Desulfotomaculia;o__Desulfotomaculales;f__Desulfocucumaceae;g__JAILZP01;s__JAILZP01 sp023512435
K15584	JAJBTL010000441.1_14	GB_GCA_020860865.1	d__Bacteria;p__Planctomycetota;c__SZUA-567;o__SZUA-567;f__SZUA-567;g__JAJBSZ01;s__JAJBSZ01 sp020860865
K15584	JAJEPU010000062.1_6	GB_GCA_020686985.1	d__Bacteria;p__Bacillota_A;c__Clostridia;o__Lachnospirales;f__Lachnospiraceae;g__Ventrimonas;s__Ventrimonas sp900555625
K15584	JAJEQR010000006.1_37	GB_GCA_020687485.1	d__Bacteria;p__Bacillota_A;c__Clostridia;o__Lachnospirales;f__Lachnospiraceae;g__JAJEQR01;s__JAJEQR01 sp020687485
K15584	JAJJOY010000001.1_453	GB_GCA_021029595.1	d__Bacteria;p__Bacillota_A;c__Clostridia;o__Oscillospirales;f__Acutalibacteraceae;g__UBA1417;s__UBA1417 sp003531055
K15584	JAJOKG010000013.1_11	GB_GCA_021206415.1	d__Bacteria;p__Campylobacterota;c__Campylobacteria;o__Campylobacterales;f__Sulfurospirillaceae;g__Sulfurospirillum;s__Sulfurospirillum sp021206415
K15584	JAJPXZ010000005.1_4	GB_GCA_021205245.1	d__Bacteria;p__Planctomycetota;c__SZUA-567;o__SZUA-567;f__SZUA-567;g__JAJBSZ01;s__JAJBSZ01 sp021205245
K15584	JAJQAC010000016.1_29	GB_GCA_021204025.1	d__Bacteria;p__Bacillota_A;c__Clostridia;o__Lachnospirales;f__Lachnospiraceae;g__Ventrimonas;s__Ventrimonas sp021204025
K15584	JAJQFC010000238.1_2	GB_GCA_021201355.1	d__Bacteria;p__Planctomycetota;c__SZUA-567;o__SZUA-567;f__SZUA-567;g__JAJBSZ01;s__JAJBSZ01 sp021201355
K15584	JAKSBP010000009.1_9	GB_GCA_022361035.1	d__Bacteria;p__Bacillota_A;c__Clostridia;o__Peptostreptococcales;f__Caminicellaceae;g__JAKSBP01;s__JAKSBP01 sp022361035
K15584	JAKSBV010000085.1_6	GB_GCA_022360955.1	d__Bacteria;p__Bacillota_A;c__Clostridia;o__SK-Y3;f__SK-Y3;g__JAKSBV01;s__JAKSBV01 sp022360955
K15584	JAKSCG010000071.1_2	GB_GCA_022360715.1	d__Bacteria;p__Bacillota_F;c__Halanaerobiia;o__Halanaerobiales;f__DTU029;g__JAKSCG01;s__JAKSCG01 sp022360715
K15584	JAKSCU010000612.1_12	GB_GCA_022360435.1	d__Bacteria;p__Bacillota_B;c__Desulfotomaculia;o__Desulfotomaculales;f__Desulfallaceae;g__BRH-c8a;s__BRH-c8a sp022360435
K15584	JAKSDM010001402.1_2	GB_GCA_022360135.1	d__Bacteria;p__Cyanobacteriota;c__Cyanobacteriia;o__Phormidesmiales;f__Phormidesmiaceae;g__JAKSDM01;s__JAKSDM01 sp022360135
K15584	JAKSRN010000045.1_3	GB_GCA_024403585.1	d__Bacteria;p__Bacillota_A;c__Clostridia;o__Lachnospirales;f__Lachnospiraceae;g__JAKSRN01;s__JAKSRN01 sp024403585
K15584	JALCNW010000024.1_23	GB_GCA_022649305.1	d__Bacteria;p__Pseudomonadota;c__Gammaproteobacteria;o__Enterobacterales;f__Enterobacteriaceae;g__Lelliottia;s__Lelliottia sp022649305
K15584	JALEIK010000016.1_92	GB_GCA_022770205.1	d__Bacteria;p__Campylobacterota;c__Campylobacteria;o__Campylobacterales;f__Helicobacteraceae;g__Helicobacter_D;s__Helicobacter_D sp022770205
K15584	JALFKC010000036.1_15	GB_GCA_022775765.1	d__Bacteria;p__Campylobacterota;c__Campylobacteria;o__Campylobacterales;f__Campylobacteraceae;g__Campylobacter_B;s__Campylobacter_B sp022775765
K15584	JALHHV010000314.1_4	GB_GCA_022837365.1	d__Bacteria;p__Desulfobacterota;c__Desulfovibrionia;o__Desulfovibrionales;f__Desulfovibrionaceae;g__Cupidesulfovibrio;s__Cupidesulfovibrio sp022837365
K15584	JALHMR010000047.1_31	GB_GCA_022843945.1	d__Bacteria;p__Pseudomonadota;c__Alphaproteobacteria;o__CACIAM-22H2;f__CACIAM-22H2;g__VGEI01;s__VGEI01 sp022843945
K15584	JALHQH010000013.1_206	GB_GCA_022842065.1	d__Bacteria;p__Chloroflexota;c__Anaerolineae;o__Caldilineales;f__Caldilineaceae;g__JAHBVH01;s__JAHBVH01 sp022842065
K15584	JAMBOW010000001.1_1175	GB_GCA_023715865.1	d__Bacteria;p__Bacillota;c__Bacilli;o__Paenibacillales;f__Paenibacillaceae;g__Paenibacillus;s__Paenibacillus sp023715865
K15584	JAMNZB010000071.1_8	GB_GCA_023622515.1	d__Bacteria;p__Bacillota_A;c__Clostridia;o__Saccharofermentanales;f__DTU023;g__SFFI01;s__SFFI01 sp023622515
K15584	JANLFN010000003.1_116	GB_GCA_024655885.1	d__Bacteria;p__Bacillota_A;c__Clostridia;o__Acetivibrionales;f__JANLFN01;g__JANLFN01;s__JANLFN01 sp024655885
K15584	JH599974.1_133	GB_GCA_000245075.1	d__Bacteria;p__Pseudomonadota;c__Alphaproteobacteria;o__Acetobacterales;f__Acetobacteraceae;g__Roseomonas_D;s__Roseomonas_D sp000245075
K15584	JIBW01000006.1_426	GB_GCA_012970285.1	d__Bacteria;p__Bacillota;c__Bacilli;o__Bacillales_H;f__Marinococcaceae;g__Geomicrobium_A;s__Geomicrobium_A sp012970285
K15584	JROS01000084.1_23	GB_GCA_000769715.1	d__Bacteria;p__Desulfobacterota;c__Desulfobulbia;o__Desulfobulbales;f__Desulfocapsaceae;g__Desulfoprunum;s__Desulfoprunum sp000769715
K15584	JXAG01000047.1_142	GB_GCA_000814905.1	d__Bacteria;p__Pseudomonadota;c__Gammaproteobacteria;o__Enterobacterales;f__Enterobacteriaceae;g__Kosakonia;s__Kosakonia sp000814905
K15584	KI259864.1_15	GB_GCA_000467935.1	d__Bacteria;p__Bacillota_A;c__Clostridia;o__Tissierellales;f__Peptoniphilaceae;g__W5053;s__W5053 sp000467935
K15584	LADS01000053.1_164	GB_GCA_000961725.1	d__Bacteria;p__Desulfobacterota;c__Desulfobulbia;o__Desulfobulbales;f__Desulfocapsaceae;g__Desulforhopalus;s__Desulforhopalus sp000961725
K15584	LADV01000154.1_10	GB_GCA_000961805.1	d__Bacteria;p__Bacillota_B;c__Desulfitobacteriia;o__Desulfitobacteriales;f__Desulfitobacteriaceae;g__Desulfosporosinus;s__Desulfosporosinus sp000961805
K15584	LJHD01000223.1_1	GB_GCA_001983475.1	d__Bacteria;p__Bacillota_A;c__Clostridia;o__Lachnospirales;f__Cellulosilyticaceae;g__Epulopiscium_A;s__Epulopiscium_A sp001983475
K15584	LNZM01000095.1_5	GB_GCA_002007295.1	d__Bacteria;p__Bacillota_A;c__Clostridia;o__Lachnospirales;f__Cellulosilyticaceae;g__Epulopiscium_B;s__Epulopiscium_B sp002007295
K15584	LQXN01000036.1_9	GB_GCA_001648575.1	d__Bacteria;p__Bacillota;c__Bacilli;o__Bacillales;f__Bacillaceae_I;g__Sutcliffiella_A;s__Sutcliffiella_A horikoshii
K15584	LR134135.1_1932	GB_GCA_900635465.1	d__Bacteria;p__Pseudomonadota;c__Gammaproteobacteria;o__Enterobacterales;f__Enterobacteriaceae;g__Lelliottia;s__Lelliottia amnigena
K15584	LR134136.1_3572	GB_GCA_900635495.1	d__Bacteria;p__Pseudomonadota;c__Gammaproteobacteria;o__Enterobacterales;f__Enterobacteriaceae;g__Atlantibacter;s__Atlantibacter hermannii
K15584	LR134389.1_1681	GB_GCA_900637675.1	d__Bacteria;p__Bacillota;c__Bacilli;o__Lactobacillales;f__Streptococcaceae;g__Streptococcus;s__Streptococcus equi
K15584	LR590468.1_1487	GB_GCA_901472505.1	d__Bacteria;p__Pseudomonadota;c__Gammaproteobacteria;o__Enterobacterales;f__Enterobacteriaceae;g__Proteus;s__Proteus vulgaris
K15584	LR994475.1_1401	GB_GCA_905186105.1	d__Bacteria;p__Pseudomonadota;c__Gammaproteobacteria;o__Burkholderiales;f__Burkholderiaceae_A;g__Sutterella;s__Sutterella sp905186105
K15584	LT827124.1_157	GB_GCA_900169975.1	d__Bacteria;p__Bacillota_A;c__Clostridia;o__Oscillospirales;f__Oscillospiraceae;g__Marseille-P3106;s__Marseille-P3106 sp900169975
K15584	MAQW01000001.1_1161	GB_GCA_001682855.1	d__Bacteria;p__Bacillota;c__Bacilli;o__Paenibacillales;f__Paenibacillaceae;g__Paenibacillus;s__Paenibacillus sp001682855
K15584	MDJN01000114.1_6	GB_GCA_001995005.1	d__Bacteria;p__Bacillota_A;c__Clostridia;o__Lachnospirales;f__Cellulosilyticaceae;g__Epulopiscium_B;s__Epulopiscium_B sp001995005
K15584	MECU01000055.1_104	GB_GCA_001722135.1	d__Bacteria;p__Pseudomonadota;c__Gammaproteobacteria;o__Enterobacterales;f__Enterobacteriaceae;g__Proteus;s__Proteus sp001722135
K15584	MNSZ01000046.1_158	GB_GCA_001916715.1	d__Bacteria;p__Bacillota_A;c__Clostridia;o__Oscillospirales;f__Oscillospiraceae;g__F23-B02;s__F23-B02 sp001916715
K15584	NC_003318.1_477	RS_GCF_000007125.1	d__Bacteria;p__Pseudomonadota;c__Alphaproteobacteria;o__Rhizobiales;f__Rhizobiaceae;g__Brucella;s__Brucella melitensis
K15584	NC_004917.1_412	RS_GCF_000007905.1	d__Bacteria;p__Campylobacterota;c__Campylobacteria;o__Campylobacterales;f__Helicobacteraceae;g__Helicobacter_C;s__Helicobacter_C hepaticus
K15584	NC_005090.1_919	RS_GCF_000196135.1	d__Bacteria;p__Campylobacterota;c__Campylobacteria;o__Campylobacterales;f__Helicobacteraceae;g__Wolinella;s__Wolinella succinogenes
K15584	NC_006270.3_2759	RS_GCF_000011645.1	d__Bacteria;p__Bacillota;c__Bacilli;o__Bacillales;f__Bacillaceae;g__Bacillus;s__Bacillus licheniformis
K15584	NC_007643.1_2318	RS_GCF_000013085.1	d__Bacteria;p__Pseudomonadota;c__Alphaproteobacteria;o__Rhodospirillales;f__Rhodospirillaceae;g__Rhodospirillum;s__Rhodospirillum rubrum
K15584	NC_009633.1_1144	RS_GCF_000016985.1	d__Bacteria;p__Bacillota_A;c__Clostridia;o__Peptostreptococcales;f__Natronincolaceae;g__Alkaliphilus_A;s__Alkaliphilus_A metalliredigens
K15584	NC_010510.1_302	RS_GCF_000019725.1	d__Bacteria;p__Pseudomonadota;c__Alphaproteobacteria;o__Rhizobiales;f__Beijerinckiaceae;g__Methylobacterium;s__Methylobacterium radiotolerans
K15584	NC_010556.1_1354	RS_GCF_000019905.1	d__Bacteria;p__Bacillota;c__Bacilli;o__Exiguobacterales;f__Exiguobacteraceae;g__Exiguobacterium_A;s__Exiguobacterium_A sibiricum
K15584	NC_011830.1_3943	RS_GCF_000021925.1	d__Bacteria;p__Bacillota_B;c__Desulfitobacteriia;o__Desulfitobacteriales;f__Desulfitobacteriaceae;g__Desulfitobacterium;s__Desulfitobacterium hafniense
K15584	NC_012491.1_2819	RS_GCF_000010165.1	d__Bacteria;p__Bacillota;c__Bacilli;o__Brevibacillales;f__Brevibacillaceae;g__Brevibacillus;s__Brevibacillus brevis_D
K15584	NC_012796.1_1133	RS_GCF_000010665.1	d__Bacteria;p__Desulfobacterota;c__Desulfovibrionia;o__Desulfovibrionales;f__Desulfovibrionaceae;g__Solidesulfovibrio;s__Solidesulfovibrio magneticus
K15584	NC_013164.1_30	RS_GCF_000024105.1	d__Bacteria;p__Bacillota_A;c__Clostridia;o__Tissierellales;f__Peptoniphilaceae;g__Anaerococcus;s__Anaerococcus prevotii
K15584	NC_013192.1_54	RS_GCF_000023905.1	d__Bacteria;p__Fusobacteriota;c__Fusobacteriia;o__Fusobacteriales;f__Leptotrichiaceae;g__Leptotrichia;s__Leptotrichia buccalis
K15584	NC_013216.1_344	RS_GCF_000024205.1	d__Bacteria;p__Bacillota_B;c__Desulfotomaculia;o__Desulfotomaculales;f__Desulfofarciminaceae;g__Desulfofarcimen;s__Desulfofarcimen acetoxidans
K15584	NC_013512.1_20	RS_GCF_000024885.1	d__Bacteria;p__Campylobacterota;c__Campylobacteria;o__Campylobacterales;f__Sulfurospirillaceae;g__Sulfurospirillum;s__Sulfurospirillum deleyianum
K15584	NC_013854.1_938	RS_GCF_000010725.1	d__Bacteria;p__Pseudomonadota;c__Alphaproteobacteria;o__Azospirillales;f__Azospirillaceae;g__Azospirillum;s__Azospirillum lipoferum_B
K15584	NC_013943.1_1574	RS_GCF_000025725.1	d__Bacteria;p__Deferribacterota;c__Deferribacteres;o__Deferribacterales;f__Denitrovibrionaceae;g__Denitrovibrio;s__Denitrovibrio acetiphilus
K15584	NC_014618.1_2587	RS_GCF_000164865.1	d__Bacteria;p__Pseudomonadota;c__Gammaproteobacteria;o__Enterobacterales;f__Enterobacteriaceae;g__Enterobacter_B;s__Enterobacter_B lignolyticus
K15584	NC_014844.1_980	RS_GCF_000176915.2	d__Bacteria;p__Desulfobacterota;c__Desulfovibrionia;o__Desulfovibrionales;f__Desulfovibrionaceae;g__Pseudodesulfovibrio;s__Pseudodesulfovibrio aespoeensis
K15584	NC_015172.1_1790	RS_GCF_000190635.1	d__Bacteria;p__Bacillota_B;c__Desulfitobacteriia;o__Desulfitobacteriales;f__Syntrophobotulaceae;g__Syntrophobotulus;s__Syntrophobotulus glycolicus
K15584	NC_015663.1_1126	RS_GCF_000215745.1	d__Bacteria;p__Pseudomonadota;c__Gammaproteobacteria;o__Enterobacterales;f__Enterobacteriaceae;g__Klebsiella;s__Klebsiella aerogenes
K15584	NC_016641.1_1273	RS_GCF_000235585.1	d__Bacteria;p__Bacillota;c__Bacilli;o__Paenibacillales;f__Paenibacillaceae;g__Paenibacillus;s__Paenibacillus terrae_B
K15584	NC_016894.1_44	RS_GCF_000247605.1	d__Bacteria;p__Bacillota_A;c__Clostridia;o__Eubacteriales;f__Eubacteriaceae;g__Acetobacterium;s__Acetobacterium woodii
K15584	NC_016935.1_2181	RS_GCF_000250655.1	d__Bacteria;p__Bacillota;c__Bacilli;o__Paenibacillales;f__NBRC-103111;g__Paenibacillus_G;s__Paenibacillus_G mucilaginosus
K15584	NC_016941.1_2285	RS_GCF_000236925.1	d__Bacteria;p__Bacillota;c__Bacilli;o__Staphylococcales;f__Staphylococcaceae;g__Staphylococcus;s__Staphylococcus argenteus
K15584	NC_017542.1_5114	RS_GCF_000237325.1	d__Bacteria;p__Bacillota;c__Bacilli;o__Paenibacillales;f__Paenibacillaceae;g__Paenibacillus;s__Paenibacillus polymyxa_C
K15584	NC_017910.1_1752	RS_GCF_000262305.1	d__Bacteria;p__Pseudomonadota;c__Gammaproteobacteria;o__Enterobacterales;f__Enterobacteriaceae;g__Shimwellia;s__Shimwellia blattae
K15584	NC_018002.1_2124	RS_GCF_000265295.1	d__Bacteria;p__Campylobacterota;c__Campylobacteria;o__Campylobacterales;f__Sulfurospirillaceae;g__Sulfurospirillum;s__Sulfurospirillum barnesii
K15584	NC_018515.1_506	RS_GCF_000231385.2	d__Bacteria;p__Bacillota_B;c__Desulfitobacteriia;o__Desulfitobacteriales;f__Desulfitobacteriaceae;g__Desulfosporosinus;s__Desulfosporosinus meridiei
K15584	NC_019745.1_3053	RS_GCF_000317555.1	d__Bacteria;p__Cyanobacteriota;c__Cyanobacteriia;o__Cyanobacteriales;f__Chroococcidiopsidaceae;g__Chroogloeocystis;s__Chroogloeocystis sp000317555
K15584	NC_021038.1_624	RS_GCF_000210715.1	d__Bacteria;p__Synergistota;c__Synergistia;o__Synergistales;f__Aminobacteriaceae;g__Fretibacterium;s__Fretibacterium fastidiosum
K15584	NC_021171.1_2773	RS_GCF_000242895.2	d__Bacteria;p__Bacillota;c__Bacilli;o__Bacillales;f__DSM-18226;g__Bacillus_BU;s__Bacillus_BU sp000242895
K15584	NIOB01000006.1_330	GB_GCA_002189105.1	d__Bacteria;p__Bacillota;c__Bacilli;o__Paenibacillales;f__Paenibacillaceae;g__Saccharibacillus;s__Saccharibacillus sp002189105
K15584	NISF01000005.1_294	GB_GCA_002270295.1	d__Bacteria;p__Pseudomonadota;c__Gammaproteobacteria;o__Enterobacterales;f__Enterobacteriaceae;g__Klebsiella;s__Klebsiella sp002270295
K15584	NZ_AAXG02000016.1_36	RS_GCF_000169255.2	d__Bacteria;p__Bacillota_A;c__Clostridia;o__Oscillospirales;f__Oscillospiraceae;g__Pseudoflavonifractor;s__Pseudoflavonifractor capillosus
K15584	NZ_ACEP01000029.1_50	RS_GCF_000173975.1	d__Bacteria;p__Bacillota_A;c__Clostridia;o__Lachnospirales;f__Lachnospiraceae;g__Anaerobutyricum;s__Anaerobutyricum hallii
K15584	NZ_AFGF01000032.1_6	RS_GCF_000219125.1	d__Bacteria;p__Bacillota_C;c__Negativicutes;o__Sporomusales_A;f__Acetonemaceae;g__Acetonema;s__Acetonema longum
K15584	NZ_AGFG01000058.1_19	RS_GCF_000226255.1	d__Bacteria;p__Desulfobacterota;c__Desulfovibrionia;o__Desulfovibrionales;f__Desulfovibrionaceae;g__Cupidesulfovibrio;s__Cupidesulfovibrio sp000226255
K15584	NZ_AGFX01000018.1_169	RS_GCF_000236805.1	d__Bacteria;p__Bacillota;c__Bacilli;o__Paenibacillales;f__Paenibacillaceae;g__Paenibacillus;s__Paenibacillus peoriae
K15584	NZ_AJLR01000040.1_73	RS_GCF_000307855.1	d__Bacteria;p__Bacillota;c__Bacilli;o__Bacillales;f__Bacillaceae_J;g__Schinkia;s__Schinkia azotoformans
K15584	NZ_AJSX01000019.1_79	RS_GCF_000262245.1	d__Bacteria;p__Pseudomonadota;c__Gammaproteobacteria;o__Enterobacterales_A;f__Pasteurellaceae;g__Basfia;s__Basfia bettyae
K15584	NZ_AKCS01000005.1_572	RS_GCF_000299035.1	d__Bacteria;p__Bacillota;c__Bacilli;o__Bacillales;f__Bacillaceae_G;g__Bacillus_A;s__Bacillus_A bingmayongensis
K15584	NZ_ALJC01000071.1_45	RS_GCF_000282975.1	d__Bacteria;p__Pseudomonadota;c__Gammaproteobacteria;o__Pseudomonadales;f__Pseudomonadaceae;g__Pseudomonas_E;s__Pseudomonas_E psychrophila_A
K15584	NZ_AMSH01000085.1_9	RS_GCF_000300535.1	d__Bacteria;p__Bacillota;c__Bacilli;o__Bacillales;f__Bacillaceae;g__Bacillus;s__Bacillus xiamenensis
K15584	NZ_ANHX01000078.1_30	RS_GCF_000316035.1	d__Bacteria;p__Bacillota;c__Bacilli;o__Paenibacillales;f__Paenibacillaceae;g__Paenibacillus;s__Paenibacillus sp000316035
K15584	NZ_ANMR01000035.1_131	RS_GCF_000338275.1	d__Bacteria;p__Bacillota;c__Bacilli;o__Staphylococcales;f__Staphylococcaceae;g__Staphylococcus;s__Staphylococcus xylosus_B
K15584	NZ_AORV01000021.1_186	RS_GCF_000350485.1	d__Bacteria;p__Bacillota_A;c__Clostridia;o__Acetivibrionales;f__DSM-27016;g__Ruminiclostridium;s__Ruminiclostridium termitidis
K15584	NZ_AP014635.1_1237	RS_GCF_001547935.1	d__Bacteria;p__Pseudomonadota;c__Gammaproteobacteria;o__Enterobacterales_A;f__Vibrionaceae;g__Vibrio;s__Vibrio tritonius
K15584	NZ_AP017312.1_2547	RS_GCF_002355375.1	d__Bacteria;p__Bacillota;c__Bacilli;o__Aneurinibacillales;f__Aneurinibacillaceae;g__Aneurinibacillus;s__Aneurinibacillus soli
K15584	NZ_AP018449.1_15	RS_GCF_003966895.1	d__Bacteria;p__Bacillota_C;c__Negativicutes;o__Sporomusales;f__Sporomusaceae;g__Methylomusa;s__Methylomusa anaerophila
K15584	NZ_AP019308.1_409	RS_GCF_003945345.1	d__Bacteria;p__Bacillota;c__Bacilli;o__Paenibacillales;f__Paenibacillaceae;g__Paenibacillus_Z;s__Paenibacillus_Z baekrokdamisoli
K15584	NZ_AP019717.1_527	RS_GCF_006742065.1	d__Bacteria;p__Bacillota_A;c__Clostridia;o__Clostridiales;f__Clostridiaceae;g__Clostridium;s__Clostridium butyricum
K15584	NZ_AP019721.1_149	RS_GCF_006742205.1	d__Bacteria;p__Bacillota;c__Bacilli;o__Staphylococcales;f__Staphylococcaceae;g__Staphylococcus;s__Staphylococcus epidermidis
K15584	NZ_AP019822.1_1002	RS_GCF_007990505.1	d__Bacteria;p__Fusobacteriota;c__Fusobacteriia;o__Fusobacteriales;f__Leptotrichiaceae;g__Pseudoleptotrichia;s__Pseudoleptotrichia goodfellowii
K15584	NZ_AP019827.1_607	RS_GCF_008327825.1	d__Bacteria;p__Fusobacteriota;c__Fusobacteriia;o__Fusobacteriales;f__Leptotrichiaceae;g__Leptotrichia;s__Leptotrichia shahii
K15584	NZ_AP019829.2_610	RS_GCF_007990545.2	d__Bacteria;p__Fusobacteriota;c__Fusobacteriia;o__Fusobacteriales;f__Leptotrichiaceae;g__Leptotrichia;s__Leptotrichia wadei
K15584	NZ_AP019846.1_58	RS_GCF_007990635.1	d__Bacteria;p__Fusobacteriota;c__Fusobacteriia;o__Fusobacteriales;f__Leptotrichiaceae;g__Leptotrichia;s__Leptotrichia hongkongensis
K15584	NZ_AP021879.1_4972	RS_GCF_009689005.1	d__Bacteria;p__Desulfobacterota;c__Desulfobacteria;o__Desulfobacterales;f__Desulfosarcinaceae;g__Desulfosarcina;s__Desulfosarcina ovata
K15584	NZ_AP023321.1_289	RS_GCF_015140235.1	d__Bacteria;p__Bacillota_A;c__Clostridia;o__Oscillospirales;f__Acutalibacteraceae;g__Solibaculum;s__Solibaculum mannosilyticum
K15584	NZ_AP023367.1_1357	RS_GCF_014218335.1	d__Bacteria;p__Bacillota_A;c__Clostridia;o__Lachnospirales;f__Lachnospiraceae;g__Anaerocolumna;s__Anaerocolumna cellulosilytica
K15584	NZ_AP023420.1_489	RS_GCF_018408705.1	d__Bacteria;p__Bacillota_A;c__Clostridia;o__Oscillospirales;f__Oscillospiraceae;g__Dysosmobacter;s__Dysosmobacter faecalis
K15584	NZ_AP024585.1_272	RS_GCF_018323885.1	d__Bacteria;p__Pseudomonadota;c__Gammaproteobacteria;o__Enterobacterales;f__Enterobacteriaceae;g__Citrobacter_A;s__Citrobacter_A amalonaticus
K15584	NZ_AP025685.1_3723	RS_GCF_022846635.1	d__Bacteria;p__Pseudomonadota;c__Gammaproteobacteria;o__Enterobacterales;f__Enterobacteriaceae;g__GCA-022846635;s__GCA-022846635 sp022846635
K15584	NZ_AQUU01000011.1_25	RS_GCF_000372365.1	d__Bacteria;p__Pseudomonadota;c__Gammaproteobacteria;o__Enterobacterales_A;f__Pasteurellaceae;g__Aggregatibacter;s__Aggregatibacter actinomycetemcomitans
K15584	NZ_AQYH01000007.1_156	RS_GCF_000380505.1	d__Bacteria;p__Pseudomonadota;c__Alphaproteobacteria;o__Rhizobiales;f__Kaistiaceae;g__Kaistia;s__Kaistia granuli
K15584	NZ_ARQE01000001.1_202	RS_GCF_000382705.1	d__Bacteria;p__Pseudomonadota;c__Alphaproteobacteria;o__Rhizobiales;f__Rhizobiaceae;g__Aureimonas;s__Aureimonas ureilytica
K15584	NZ_ASJC01000002.1_331	RS_GCF_000691145.1	d__Bacteria;p__Bacillota;c__Bacilli;o__Bacillales;f__Bacillaceae;g__Bacillus;s__Bacillus altitudinis
K15584	NZ_ASJD01000002.1_148	RS_GCF_000691165.1	d__Bacteria;p__Bacillota;c__Bacilli;o__Bacillales;f__Bacillaceae;g__Bacillus;s__Bacillus safensis
K15584	NZ_ASRY01000319.1_64	RS_GCF_000520815.1	d__Bacteria;p__Bacillota;c__Bacilli;o__Paenibacillales;f__Paenibacillaceae;g__Paenibacillus;s__Paenibacillus maysiensis
K15584	NZ_ASXP01000004.1_548	RS_GCF_000445445.1	d__Bacteria;p__Bacillota_C;c__Negativicutes;o__Sporomusales;f__Sporomusaceae;g__Sporomusa;s__Sporomusa ovata
K15584	NZ_ATHI01000011.1_21	RS_GCF_000422245.1	d__Bacteria;p__Desulfobacterota;c__Desulfovibrionia;o__Desulfovibrionales;f__Desulfovibrionaceae;g__Desulfohalovibrio;s__Desulfohalovibrio alkalitolerans
K15584	NZ_ATUZ01000013.1_417	RS_GCF_000420465.1	d__Bacteria;p__Desulfobacterota;c__Desulfovibrionia;o__Desulfovibrionales;f__Desulfovibrionaceae;g__Desulfovibrio;s__Desulfovibrio desulfuricans
K15584	NZ_ATYS01000001.1_224	RS_GCF_000427805.1	d__Bacteria;p__Pseudomonadota;c__Gammaproteobacteria;o__Enterobacterales;f__Enterobacteriaceae;g__Budvicia;s__Budvicia aquatica
K15584	NZ_ATZF01000001.1_86	RS_GCF_000428065.1	d__Bacteria;p__Bacillota;c__Bacilli;o__Thermoactinomycetales;f__Thermoactinomycetaceae;g__Shimazuella;s__Shimazuella kribbensis
K15584	NZ_AUBP01000020.1_29	RS_GCF_000429305.1	d__Bacteria;p__Desulfobacterota;c__Desulfovibrionia;o__Desulfovibrionales;f__Desulfovibrionaceae;g__Alteridesulfovibrio;s__Alteridesulfovibrio inopinatus
K15584	NZ_AUCC01000031.1_12	RS_GCF_000429565.1	d__Bacteria;p__Pseudomonadota;c__Gammaproteobacteria;o__Enterobacterales;f__Enterobacteriaceae;g__Arsenophonus;s__Arsenophonus nasoniae
K15584	NZ_AUCV01000005.1_64	RS_GCF_000429945.1	d__Bacteria;p__Desulfobacterota;c__Desulfobulbia;o__Desulfobulbales;f__Desulfobulbaceae;g__Desulfogranum;s__Desulfogranum japonicum
K15584	NZ_AUDY01000011.1_36	RS_GCF_000425705.1	d__Bacteria;p__Bacillota;c__Bacilli;o__Bacillales_D;f__Halobacillaceae;g__Halobacillus;s__Halobacillus kuroshimensis
K15584	NZ_AUFO01000001.1_604	RS_GCF_000426545.1	d__Bacteria;p__Bacillota;c__Bacilli;o__Paenibacillales;f__Paenibacillaceae;g__Paenibacillus;s__Paenibacillus panacisoli
K15584	NZ_AULE01000028.1_61	RS_GCF_000425125.1	d__Bacteria;p__Bacillota;c__Bacilli;o__Paenibacillales;f__Paenibacillaceae;g__Paenibacillus_B;s__Paenibacillus_B taiwanensis
K15584	NZ_AUUA01000003.1_333	RS_GCF_000439085.1	d__Bacteria;p__Pseudomonadota;c__Gammaproteobacteria;o__Enterobacterales;f__Enterobacteriaceae;g__Leminorella;s__Leminorella grimontii
K15584	NZ_AWUK01000032.1_81	RS_GCF_000499205.1	d__Bacteria;p__Bacillota;c__Bacilli;o__Paenibacillales;f__Paenibacillaceae;g__Paenibacillus;s__Paenibacillus sp000499205
K15584	NZ_AXAC01000025.1_12	RS_GCF_000472665.1	d__Bacteria;p__Bacillota_A;c__Clostridia;o__Eubacteriales;f__Eubacteriaceae;g__Acetobacterium;s__Acetobacterium dehalogenans
K15584	NZ_AXUR01000031.1_6	RS_GCF_000493815.1	d__Bacteria;p__Fusobacteriota;c__Fusobacteriia;o__Fusobacteriales;f__Fusobacteriaceae;g__Fusobacterium;s__Fusobacterium nucleatum_E
K15584	NZ_AYMP01000010.1_224	RS_GCF_000633515.1	d__Bacteria;p__Pseudomonadota;c__Gammaproteobacteria;o__Enterobacterales;f__Enterobacteriaceae;g__Morganella;s__Morganella morganii_B
K15584	NZ_AYSE01000001.1_213	RS_GCF_000504165.1	d__Bacteria;p__Bacillota;c__Bacilli;o__Bacillales;f__Bacillaceae_H;g__Bacillus_BA;s__Bacillus_BA sp000504165
K15584	NZ_AYTB01000013.1_291	RS_GCF_000505545.1	d__Bacteria;p__Bacillota;c__Bacilli;o__Bacillales;f__Planococcaceae;g__Kurthia;s__Kurthia huakuii
K15584	NZ_AZUI01000001.1_2338	RS_GCF_000526995.1	d__Bacteria;p__Bacillota_A;c__Clostridia;o__Lachnospirales;f__Lachnospiraceae;g__Lacrimispora;s__Lacrimispora indolis
K15584	NZ_BADK01000559.1_5	RS_GCF_000333595.1	d__Bacteria;p__Pseudomonadota;c__Alphaproteobacteria;o__Azospirillales;f__Azospirillaceae;g__Azospirillum;s__Azospirillum sp000333595
K15584	NZ_BAMO01000005.1_119	RS_GCF_000615945.1	d__Bacteria;p__Bacillota;c__Bacilli;o__Caldalkalibacillales;f__JCM-10596;g__Bacillus_AT;s__Bacillus_AT mannanilyticus
K15584	NZ_BAUC01000002.1_48	RS_GCF_000474215.1	d__Bacteria;p__Pseudomonadota;c__Gammaproteobacteria;o__Enterobacterales;f__Enterobacteriaceae;g__Edwardsiella;s__Edwardsiella hoshinae
K15584	NZ_BAUU01000001.1_61	RS_GCF_000513115.1	d__Bacteria;p__Bacillota;c__Bacilli;o__Bacillales_H;f__Bacillaceae_D;g__Halalkalibacter;s__Halalkalibacter hemicellulosilyticus
K15584	NZ_BAXA01000004.1_221	RS_GCF_000698125.1	d__Bacteria;p__Bacillota;c__Bacilli;o__Bacillales_H;f__Marinococcaceae;g__Geomicrobium_A;s__Geomicrobium_A sp000698125
K15584	NZ_BBIW01000015.1_72	RS_GCF_000732325.1	d__Bacteria;p__Bacillota;c__Bacilli;o__Paenibacillales;f__Paenibacillaceae;g__Paenibacillus;s__Paenibacillus sp000732325
K15584	NZ_BBJT01000001.1_335	RS_GCF_000739915.1	d__Bacteria;p__Bacillota;c__Bacilli;o__Paenibacillales;f__NBRC-103111;g__Paenibacillus_F;s__Paenibacillus_F chitinolyticus
K15584	NZ_BBMY01000089.1_8	RS_GCF_000759775.1	d__Bacteria;p__Pseudomonadota;c__Gammaproteobacteria;o__Enterobacterales;f__Enterobacteriaceae;g__Escherichia;s__Escherichia albertii
K15584	NZ_BBNB01000003.1_152	RS_GCF_000759835.1	d__Bacteria;p__Pseudomonadota;c__Gammaproteobacteria;o__Enterobacterales;f__Enterobacteriaceae;g__Citrobacter_A;s__Citrobacter_A sedlakii
K15584	NZ_BCNM01000010.1_163	RS_GCF_001514495.1	d__Bacteria;p__Bacillota;c__Bacilli;o__Paenibacillales;f__Paenibacillaceae;g__Paenibacillus;s__Paenibacillus pabuli
K15584	NZ_BCNV01000005.1_310	RS_GCF_001570725.1	d__Bacteria;p__Bacillota;c__Bacilli;o__Paenibacillales;f__Paenibacillaceae;g__Paenibacillus;s__Paenibacillus amylolyticus_A
K15584	NZ_BCTM01000003.1_32	RS_GCF_001571285.1	d__Bacteria;p__Pseudomonadota;c__Gammaproteobacteria;o__Enterobacterales;f__Enterobacteriaceae;g__Kluyvera;s__Kluyvera cryocrescens
K15584	NZ_BCVA01000013.1_20	RS_GCF_001591505.1	d__Bacteria;p__Bacillota;c__Bacilli;o__Bacillales;f__DSM-18226;g__Neobacillus;s__Neobacillus niacini
K15584	NZ_BCVH01000016.1_40	RS_GCF_001591645.1	d__Bacteria;p__Bacillota;c__Bacilli;o__Bacillales;f__DSM-18226;g__Robertmurraya;s__Robertmurraya korlensis_A
K15584	NZ_BCVZ01000012.1_89	RS_GCF_001592005.1	d__Bacteria;p__Bacillota;c__Bacilli;o__Bacillales;f__Bacillaceae;g__Bacillus;s__Bacillus sonorensis
K15584	NZ_BCYR01000008.1_204	RS_GCF_001598295.1	d__Bacteria;p__Pseudomonadota;c__Gammaproteobacteria;o__Enterobacterales;f__Enterobacteriaceae;g__Klebsiella;s__Klebsiella ornithinolytica
K15584	NZ_BCZK01000003.1_322	RS_GCF_001598695.1	d__Bacteria;p__Pseudomonadota;c__Gammaproteobacteria;o__Enterobacterales;f__Enterobacteriaceae;g__Klebsiella;s__Klebsiella oxytoca
K15584	NZ_BCZS01000008.1_66	RS_GCF_001598855.1	d__Bacteria;p__Pseudomonadota;c__Gammaproteobacteria;o__Enterobacterales;f__Enterobacteriaceae;g__Pluralibacter;s__Pluralibacter gergoviae
K15584	NZ_BDAE01000005.1_66	RS_GCF_002091675.1	d__Bacteria;p__Pseudomonadota;c__Gammaproteobacteria;o__Pseudomonadales;f__Pseudomonadaceae;g__Pseudomonas_B;s__Pseudomonas_B luteola
K15584	NZ_BDHH01000003.1_320	RS_GCF_001748365.1	d__Bacteria;p__Bacillota_A;c__Clostridia;o__Peptostreptococcales;f__Acidaminobacteraceae;g__Fusibacter_A;s__Fusibacter_A sp001748365
K15584	NZ_BDQX01000196.1_97	RS_GCF_003112455.1	d__Bacteria;p__Bacillota;c__Bacilli;o__Paenibacillales;f__Paenibacillaceae;g__Pristimantibacillus;s__Pristimantibacillus agaridevorans
K15584	NZ_BEXF01000009.1_62	RS_GCF_002897295.1	d__Bacteria;p__Bacillota;c__Bacilli;o__Brevibacillales;f__Brevibacillaceae;g__Brevibacillus;s__Brevibacillus reuszeri_A
K15584	NZ_BFBX01000071.1_98	RS_GCF_003851045.1	d__Bacteria;p__Bacillota;c__Bacilli;o__Paenibacillales;f__Paenibacillaceae;g__Paenibacillus_D;s__Paenibacillus_D sp003851045
K15584	NZ_BGZJ01000001.1_1255	RS_GCF_003402575.1	d__Bacteria;p__Pseudomonadota;c__Gammaproteobacteria;o__Burkholderiales;f__Burkholderiaceae_A;g__Mesosutterella;s__Mesosutterella multiformis
K15584	NZ_BHYR01000029.1_50	RS_GCF_008633215.1	d__Bacteria;p__Fusobacteriota;c__Fusobacteriia;o__Fusobacteriales;f__Fusobacteriaceae;g__Fusobacterium;s__Fusobacterium nucleatum_J
K15584	NZ_BILX01000017.1_69	RS_GCF_004000785.1	d__Bacteria;p__Bacillota;c__Bacilli;o__Paenibacillales;f__NBRC-103111;g__Paenibacillus_G;s__Paenibacillus_G ehimensis
K15584	NZ_BILZ01000030.1_16	RS_GCF_004000825.1	d__Bacteria;p__Bacillota;c__Bacilli;o__Paenibacillales;f__Paenibacillaceae;g__Paenibacillus_T;s__Paenibacillus_T kobensis
K15584	NZ_BIMB01000003.1_41	RS_GCF_004000865.1	d__Bacteria;p__Bacillota;c__Bacilli;o__Paenibacillales;f__NBRC-103111;g__Paenibacillus_G;s__Paenibacillus_G elgii
K15584	NZ_BIMD01000001.1_270	RS_GCF_004000905.1	d__Bacteria;p__Bacillota;c__Bacilli;o__Paenibacillales;f__Paenibacillaceae;g__Paenibacillus_O;s__Paenibacillus_O humicus
K15584	NZ_BIME01000008.1_153	RS_GCF_004000925.1	d__Bacteria;p__Bacillota;c__Bacilli;o__Paenibacillales;f__Paenibacillaceae;g__Paenibacillus;s__Paenibacillus illinoisensis
K15584	NZ_BIMF01000002.1_118	RS_GCF_004000945.1	d__Bacteria;p__Bacillota;c__Bacilli;o__Paenibacillales;f__Paenibacillaceae;g__Paenibacillus;s__Paenibacillus lautus
K15584	NZ_BIMJ01000013.1_72	RS_GCF_004001025.1	d__Bacteria;p__Bacillota;c__Bacilli;o__Paenibacillales;f__Paenibacillaceae;g__Paenibacillus;s__Paenibacillus amylolyticus
K15584	NZ_BJEQ01000005.1_175	RS_GCF_005405585.1	d__Bacteria;p__Pseudomonadota;c__Gammaproteobacteria;o__Enterobacterales_A;f__Celerinatantimonadaceae;g__Agarivorans;s__Agarivorans sp005405585
K15584	NZ_BJNO01000010.1_54	RS_GCF_006539725.1	d__Bacteria;p__Pseudomonadota;c__Gammaproteobacteria;o__Enterobacterales;f__Enterobacteriaceae;g__Klebsiella;s__Klebsiella terrigena
K15584	NZ_BJYM01000012.1_28	RS_GCF_007991515.1	d__Bacteria;p__Bacillota;c__Bacilli;o__Bacillales_D;f__Amphibacillaceae;g__Oceanobacillus;s__Oceanobacillus sojae
K15584	NZ_BLTE01000001.1_461	RS_GCF_013019105.1	d__Bacteria;p__Desulfobacterota;c__Desulfovibrionia;o__Desulfovibrionales;f__Desulfovibrionaceae;g__Fundidesulfovibrio;s__Fundidesulfovibrio sp013019105
K15584	NZ_BLTJ01000012.1_109	RS_GCF_013282095.1	d__Bacteria;p__Bacillota_A;c__Clostridia;o__Lachnospirales;f__Lachnospiraceae;g__Enterocloster;s__Enterocloster sp900538485
K15584	NZ_BLVP01000002.1_95	RS_GCF_013340305.1	d__Bacteria;p__Desulfobacterota;c__Desulfovibrionia;o__Desulfovibrionales;f__Desulfovibrionaceae;g__Halodesulfovibrio;s__Halodesulfovibrio psychrotolerans
K15584	NZ_BMCE01000001.1_1090	RS_GCF_014635025.1	d__Bacteria;p__Bacillota;c__Bacilli;o__Bacillales_G;f__Fictibacillaceae;g__Fictibacillus;s__Fictibacillus barbaricus
K15584	NZ_BMCT01000004.1_97	RS_GCF_014635325.1	d__Bacteria;p__Pseudomonadota;c__Alphaproteobacteria;o__Rhizobiales;f__Xanthobacteraceae;g__Azorhizobium;s__Azorhizobium oxalatiphilum
K15584	NZ_BMFU01000005.1_136	RS_GCF_014639235.1	d__Bacteria;p__Bacillota;c__Bacilli;o__Paenibacillales;f__Paenibacillaceae;g__Paenibacillus;s__Paenibacillus silvae
K15584	NZ_BMGG01000010.1_261	RS_GCF_014640075.1	d__Bacteria;p__Pseudomonadota;c__Alphaproteobacteria;o__Rhizobiales;f__Beijerinckiaceae;g__Camelimonas;s__Camelimonas reniformis
K15584	NZ_BMHE01000026.1_38	RS_GCF_014640555.1	d__Bacteria;p__Bacillota;c__Bacilli;o__Paenibacillales;f__NBRC-103111;g__Paenibacillus_E;s__Paenibacillus_E marchantiophytorum
K15584	NZ_BMHP01000001.1_35	RS_GCF_014641075.1	d__Bacteria;p__Bacillota;c__Bacilli;o__Paenibacillales;f__Paenibacillaceae;g__Paenibacillus_Z;s__Paenibacillus_Z nasutitermitis
K15584	NZ_BMKR01000002.1_83	RS_GCF_014644435.1	d__Bacteria;p__Bacillota;c__Bacilli;o__Paenibacillales;f__Paenibacillaceae;g__Paenibacillus;s__Paenibacillus albidus
K15584	NZ_BMMB01000001.1_83	RS_GCF_014645615.1	d__Bacteria;p__Bacillota;c__Bacilli;o__Paenibacillales;f__Paenibacillaceae;g__Paenibacillus_J;s__Paenibacillus_J hunanensis
K15584	NZ_BMNW01000008.1_204	RS_GCF_014646755.1	d__Bacteria;p__Pseudomonadota;c__Gammaproteobacteria;o__Pseudomonadales;f__Pseudomonadaceae;g__Pseudomonas_B;s__Pseudomonas_B asuensis
K15584	NZ_BNCG01000008.1_110	RS_GCF_014656355.1	d__Bacteria;p__Pseudomonadota;c__Alphaproteobacteria;o__Rhizobiales;f__Beijerinckiaceae;g__Camelimonas;s__Camelimonas fluminis
K15584	NZ_BOSE01000007.1_158	RS_GCF_018403185.1	d__Bacteria;p__Bacillota;c__Bacilli;o__Paenibacillales;f__Paenibacillaceae;g__Pristimantibacillus;s__Pristimantibacillus montaniterrae
K15584	NZ_BOSJ01000005.1_36	RS_GCF_018403285.1	d__Bacteria;p__Bacillota;c__Bacilli;o__Paenibacillales;f__Paenibacillaceae;g__Paenibacillus;s__Paenibacillus sp018403285
K15584	NZ_BOVK01000010.1_13	RS_GCF_018403685.1	d__Bacteria;p__Bacillota;c__Bacilli;o__Paenibacillales;f__K13;g__Xylanibacillus;s__Xylanibacillus composti
K15584	NZ_BPQJ01000049.1_20	RS_GCF_022179185.1	d__Bacteria;p__Pseudomonadota;c__Alphaproteobacteria;o__Rhizobiales;f__Beijerinckiaceae;g__Methylobacterium;s__Methylobacterium frigidaeris
K15584	NZ_BPQS01000017.1_23	RS_GCF_022179385.1	d__Bacteria;p__Pseudomonadota;c__Alphaproteobacteria;o__Rhizobiales;f__Beijerinckiaceae;g__Methylobacterium;s__Methylobacterium longum
K15584	NZ_BQME02000002.1_708	RS_GCF_022180385.2	d__Bacteria;p__Bacillota;c__Bacilli;o__Paenibacillales;f__Paenibacillaceae;g__Pristimantibacillus;s__Pristimantibacillus sp022180385
K15584	NZ_CABFJY010000015.1_38	RS_GCF_901687125.1	d__Bacteria;p__Pseudomonadota;c__Gammaproteobacteria;o__Enterobacterales_A;f__Pasteurellaceae;g__Actinobacillus;s__Actinobacillus vicugnae
K15584	NZ_CABFMD010000032.1_62	RS_GCF_901875555.1	d__Bacteria;p__Bacillota;c__Bacilli;o__Lactobacillales;f__Streptococcaceae;g__Streptococcus;s__Streptococcus parasanguinis_H
K15584	NZ_CABGGS010000012.1_466	RS_GCF_902158555.1	d__Bacteria;p__Pseudomonadota;c__Gammaproteobacteria;o__Enterobacterales;f__Enterobacteriaceae;g__Klebsiella;s__Klebsiella spallanzanii
K15584	NZ_CACSJM010000011.1_29	RS_GCF_902706185.1	d__Bacteria;p__Pseudomonadota;c__Alphaproteobacteria;o__Acetobacterales;f__Acetobacteraceae;g__Roseomonas_D;s__Roseomonas_D sp902706185
K15584	NZ_CAESCH010000001.1_1378	RS_GCF_903166545.1	d__Bacteria;p__Bacillota;c__Bacilli;o__Bacillales;f__Bacillaceae;g__Metabacillus;s__Metabacillus schmidteae
K15584	NZ_CAIJCS010000075.1_7	RS_GCF_903819165.1	d__Bacteria;p__Bacillota_A;c__Clostridia;o__Tissierellales;f__Peptoniphilaceae;g__Peptoniphilus_C;s__Peptoniphilus_C nemausensis
K15584	NZ_CAJFCL010000014.1_6	RS_GCF_904063065.1	d__Bacteria;p__Pseudomonadota;c__Gammaproteobacteria;o__Pseudomonadales;f__Pseudomonadaceae;g__Pseudomonas_E;s__Pseudomonas_E paraversuta
K15584	NZ_CAJHOE010000001.1_613	RS_GCF_905120475.1	d__Bacteria;p__Campylobacterota;c__Campylobacteria;o__Campylobacterales;f__Campylobacteraceae;g__Campylobacter_A;s__Campylobacter_A sp905120475
K15584	NZ_CAJHOF010000006.1_64	RS_GCF_905120465.1	d__Bacteria;p__Campylobacterota;c__Campylobacteria;o__Campylobacterales;f__Campylobacteraceae;g__Campylobacter_A;s__Campylobacter_A sp905120465
K15584	NZ_CAJVAS010000001.1_451	RS_GCF_910593845.1	d__Bacteria;p__Bacillota;c__Bacilli;o__Paenibacillales;f__NBRC-103111;g__Paenibacillus_G;s__Paenibacillus_G solanacearum
K15584	NZ_CAJVCE010000013.1_73	RS_GCF_910594985.1	d__Bacteria;p__Bacillota;c__Bacilli;o__Paenibacillales;f__NBRC-103111;g__Paenibacillus_G;s__Paenibacillus_G allorhizosphaerae
K15584	NZ_CAKKLV010000017.1_6	RS_GCF_918698115.1	d__Bacteria;p__Bacillota;c__Bacilli;o__Bacillales;f__DSM-1321;g__Peribacillus;s__Peribacillus sp918698115
K15584	NZ_CAKLCM010000002.1_1046	RS_GCF_921292975.1	d__Bacteria;p__Pseudomonadota;c__Gammaproteobacteria;o__Enterobacterales_A;f__Vibrionaceae;g__Vibrio;s__Vibrio hippocampi
K15584	NZ_CAKMMP010000003.1_120	RS_GCF_927798175.1	d__Bacteria;p__Bacillota;c__Bacilli;o__Paenibacillales;f__Paenibacillaceae;g__Paenibacillus;s__Paenibacillus sp927798175
K15584	NZ_CAKMRU010000001.1_780	RS_GCF_928368155.1	d__Bacteria;p__Bacillota_A;c__Clostridia;o__Tissierellales;f__Peptoniphilaceae;g__Anaerococcus;s__Anaerococcus ihuae
K15584	NZ_CALPDB010000001.1_131	RS_GCF_943193155.1	d__Bacteria;p__Bacillota_C;c__Negativicutes;o__Veillonellales;f__Veillonellaceae;g__Veillonella_A;s__Veillonella_A sp943193155
K15584	NZ_CALSBS010000023.1_68	RS_GCF_943590815.1	d__Bacteria;p__Pseudomonadota;c__Gammaproteobacteria;o__Enterobacterales;f__Enterobacteriaceae;g__Pseudocitrobacter;s__Pseudocitrobacter vendiensis
K15584	NZ_CDGG01000001.1_3005	RS_GCF_000821065.1	d__Bacteria;p__Bacillota;c__Bacilli;o__Bacillales_D;f__Amphibacillaceae;g__Oceanobacillus;s__Oceanobacillus oncorhynchi
K15584	NZ_CDMW01000001.1_368	RS_GCF_001078705.1	d__Bacteria;p__Bacillota;c__Bacilli;o__Lactobacillales;f__Streptococcaceae;g__Streptococcus;s__Streptococcus sanguinis_D
K15584	NZ_CM000776.2_301	RS_GCF_000162575.1	d__Bacteria;p__Campylobacterota;c__Campylobacteria;o__Campylobacterales;f__Helicobacteraceae;g__Helicobacter_D;s__Helicobacter_D canadensis
K15584	NZ_CM001441.1_3995	RS_GCF_000244895.1	d__Bacteria;p__Bacillota_B;c__Desulfitobacteriia;o__Desulfitobacteriales;f__Desulfitobacteriaceae;g__Desulfosporosinus;s__Desulfosporosinus youngiae
K15584	NZ_CM001773.1_697	RS_GCF_000314895.2	d__Bacteria;p__Pseudomonadota;c__Gammaproteobacteria;o__Enterobacterales;f__Enterobacteriaceae;g__Providencia_B;s__Providencia_B sneebia
K15584	NZ_CM001841.1_1526	RS_GCF_000365305.1	d__Bacteria;p__Pseudomonadota;c__Gammaproteobacteria;o__Enterobacterales;f__Enterobacteriaceae;g__Dickeya;s__Dickeya dianthicola
K15584	NZ_CM001857.1_274	RS_GCF_000400505.1	d__Bacteria;p__Pseudomonadota;c__Gammaproteobacteria;o__Enterobacterales;f__Enterobacteriaceae;g__Musicola;s__Musicola paradisiaca
K15584	NZ_CM001974.1_2771	RS_GCF_000406105.1	d__Bacteria;p__Pseudomonadota;c__Gammaproteobacteria;o__Enterobacterales;f__Enterobacteriaceae;g__Dickeya;s__Dickeya chrysanthemi
K15584	NZ_CM001976.1_1348	RS_GCF_000406145.1	d__Bacteria;p__Pseudomonadota;c__Gammaproteobacteria;o__Enterobacterales;f__Enterobacteriaceae;g__Dickeya;s__Dickeya dadantii
K15584	NZ_CM001977.1_1316	RS_GCF_000406165.1	d__Bacteria;p__Pseudomonadota;c__Gammaproteobacteria;o__Enterobacterales;f__Enterobacteriaceae;g__Dickeya;s__Dickeya zeae
K15584	NZ_CM004509.1_245	RS_GCF_001693435.1	d__Bacteria;p__Pseudomonadota;c__Gammaproteobacteria;o__Enterobacterales;f__Enterobacteriaceae;g__Gilliamella;s__Gilliamella apicola_N
K15584	NZ_CP006664.1_2988	RS_GCF_000264765.2	d__Bacteria;p__Pseudomonadota;c__Gammaproteobacteria;o__Enterobacterales;f__Enterobacteriaceae;g__Edwardsiella;s__Edwardsiella anguillarum
K15584	NZ_CP007062.1_2021	RS_GCF_000158275.2	d__Bacteria;p__Fusobacteriota;c__Fusobacteriia;o__Fusobacteriales;f__Fusobacteriaceae;g__Fusobacterium;s__Fusobacterium animalis
K15584	NZ_CP007215.2_246	RS_GCF_000300455.3	d__Bacteria;p__Pseudomonadota;c__Gammaproteobacteria;o__Enterobacterales;f__Enterobacteriaceae;g__Kosakonia;s__Kosakonia sacchari
K15584	NZ_CP007445.1_1316	RS_GCF_000599985.1	d__Bacteria;p__Pseudomonadota;c__Gammaproteobacteria;o__Enterobacterales;f__Enterobacteriaceae;g__Gilliamella;s__Gilliamella apicola
K15584	NZ_CP007806.1_2767	RS_GCF_000219535.2	d__Bacteria;p__Bacillota;c__Bacilli;o__Brevibacillales;f__Brevibacillaceae;g__Brevibacillus_B;s__Brevibacillus_B halotolerans
K15584	NZ_CP008747.1_2230	RS_GCF_000816085.1	d__Bacteria;p__Bacillota;c__Bacilli;o__Staphylococcales;f__Staphylococcaceae;g__Staphylococcus;s__Staphylococcus hyicus
K15584	NZ_CP009282.1_6577	RS_GCF_000758605.1	d__Bacteria;p__Bacillota;c__Bacilli;o__Paenibacillales;f__Paenibacillaceae;g__Paenibacillus;s__Paenibacillus sp000758605
K15584	NZ_CP009283.1_3258	RS_GCF_000758625.1	d__Bacteria;p__Bacillota;c__Bacilli;o__Paenibacillales;f__Paenibacillaceae;g__Paenibacillus;s__Paenibacillus sp000758625
K15584	NZ_CP009428.1_3061	RS_GCF_000758725.1	d__Bacteria;p__Bacillota;c__Bacilli;o__Paenibacillales;f__Paenibacillaceae;g__Paenibacillus;s__Paenibacillus odorifer
K15584	NZ_CP009687.1_1750	RS_GCF_001042715.1	d__Bacteria;p__Bacillota_A;c__Clostridia;o__Peptostreptococcales;f__Natronincolaceae;g__Clostridium_W;s__Clostridium_W aceticum
K15584	NZ_CP009920.1_3876	RS_GCF_000832985.1	d__Bacteria;p__Bacillota;c__Bacilli;o__Bacillales;f__Bacillaceae_H;g__Priestia;s__Priestia megaterium
K15584	NZ_CP010523.2_260	RS_GCF_000828055.2	d__Bacteria;p__Pseudomonadota;c__Gammaproteobacteria;o__Enterobacterales;f__Enterobacteriaceae;g__Klebsiella;s__Klebsiella variicola
K15584	NZ_CP010979.1_2003	RS_GCF_000498395.2	d__Bacteria;p__Pseudomonadota;c__Gammaproteobacteria;o__Pseudomonadales;f__Pseudomonadaceae;g__Pseudomonas_E;s__Pseudomonas_E putida_Q
K15584	NZ_CP011009.1_117	RS_GCF_001578185.1	d__Bacteria;p__Bacillota;c__Bacilli;o__Bacillales;f__DSM-1321;g__Peribacillus;s__Peribacillus simplex_A
K15584	NZ_CP011132.1_3769	RS_GCF_000981805.1	d__Bacteria;p__Pseudomonadota;c__Gammaproteobacteria;o__Enterobacterales;f__Enterobacteriaceae;g__Citrobacter_A;s__Citrobacter_A amalonaticus_C
K15584	NZ_CP011526.1_2257	RS_GCF_001027105.1	d__Bacteria;p__Bacillota;c__Bacilli;o__Staphylococcales;f__Staphylococcaceae;g__Staphylococcus;s__Staphylococcus aureus
K15584	NZ_CP011789.1_2476	RS_GCF_001636055.1	d__Bacteria;p__Pseudomonadota;c__Gammaproteobacteria;o__Pseudomonadales;f__Pseudomonadaceae;g__Pseudomonas_E;s__Pseudomonas_E putida_B
K15584	NZ_CP012401.1_2038	RS_GCF_001305595.1	d__Bacteria;p__Pseudomonadota;c__Alphaproteobacteria;o__Azospirillales;f__Azospirillaceae;g__Azospirillum;s__Azospirillum thiophilum
K15584	NZ_CP013023.1_1534	RS_GCF_001421015.2	d__Bacteria;p__Bacillota;c__Bacilli;o__Paenibacillales;f__Paenibacillaceae;g__Paenibacillus_J;s__Paenibacillus_J bovis
K15584	NZ_CP013655.1_599	RS_GCF_001465345.1	d__Bacteria;p__Bacillota;c__Bacilli;o__Lactobacillales;f__Enterococcaceae;g__Enterococcus;s__Enterococcus rotai
K15584	NZ_CP013659.2_2821	RS_GCF_001465795.2	d__Bacteria;p__Bacillota;c__Bacilli;o__Bacillales;f__Planococcaceae;g__Planococcus;s__Planococcus rifietoensis
K15584	NZ_CP014007.2_257	RS_GCF_001658025.2	d__Bacteria;p__Pseudomonadota;c__Gammaproteobacteria;o__Enterobacterales;f__Enterobacteriaceae;g__Kosakonia;s__Kosakonia oryzae
K15584	NZ_CP014137.1_3236	RS_GCF_002291445.1	d__Bacteria;p__Pseudomonadota;c__Gammaproteobacteria;o__Enterobacterales;f__Enterobacteriaceae;g__Brenneria;s__Brenneria goodwinii
K15584	NZ_CP014616.1_4295	RS_GCF_001590685.1	d__Bacteria;p__Bacillota;c__Bacilli;o__Bacillales;f__Planococcaceae;g__Sporosarcina;s__Sporosarcina psychrophila_A
K15584	NZ_CP014991.1_1013	RS_GCF_001602095.1	d__Bacteria;p__Campylobacterota;c__Campylobacteria;o__Campylobacterales;f__Helicobacteraceae;g__Helicobacter_F;s__Helicobacter_F himalayensis
K15584	NZ_CP015031.1_34	RS_GCF_011455875.1	d__Bacteria;p__Pseudomonadota;c__Gammaproteobacteria;o__Enterobacterales_A;f__Pasteurellaceae;g__Basfia;s__Basfia succiniciproducens
K15584	NZ_CP015137.1_3192	RS_GCF_001644705.1	d__Bacteria;p__Pseudomonadota;c__Gammaproteobacteria;o__Enterobacterales;f__Enterobacteriaceae;g__Dickeya;s__Dickeya solani
K15584	NZ_CP015224.1_1588	RS_GCF_001629735.1	d__Bacteria;p__Bacillota;c__Bacilli;o__Bacillales;f__Planococcaceae;g__Lysinibacillus;s__Lysinibacillus sphaericus_A
K15584	NZ_CP015418.1_595	RS_GCF_001633165.1	d__Bacteria;p__Pseudomonadota;c__Alphaproteobacteria;o__Rhodobacterales;f__Rhodobacteraceae;g__Rhodovulum;s__Rhodovulum sulfidophilum
K15584	NZ_CP015423.1_2395	RS_GCF_001719045.1	d__Bacteria;p__Bacillota;c__Bacilli;o__Paenibacillales;f__Paenibacillaceae;g__Paenibacillus;s__Paenibacillus polymyxa_B
K15584	NZ_CP016020.1_2936	RS_GCF_001889165.1	d__Bacteria;p__Bacillota;c__Bacilli;o__Bacillales;f__Bacillaceae;g__Metabacillus;s__Metabacillus weihaiensis
K15584	NZ_CP016534.2_1554	RS_GCF_001687565.2	d__Bacteria;p__Bacillota;c__Bacilli;o__Bacillales;f__Planococcaceae;g__Planococcus;s__Planococcus antarcticus
K15584	NZ_CP016753.1_886	RS_GCF_002240055.1	d__Bacteria;p__Fusobacteriota;c__Fusobacteriia;o__Fusobacteriales;f__Leptotrichiaceae;g__Leptotrichia;s__Leptotrichia sp002240055
K15584	NZ_CP016808.1_1359	RS_GCF_002741035.1	d__Bacteria;p__Bacillota;c__Bacilli;o__Paenibacillales;f__Paenibacillaceae;g__Pristimantibacillus;s__Pristimantibacillus sp002741035
K15584	NZ_CP016809.1_2589	RS_GCF_002741055.1	d__Bacteria;p__Bacillota;c__Bacilli;o__Paenibacillales;f__Paenibacillaceae;g__Paenibacillus;s__Paenibacillus ihbetae
K15584	NZ_CP016953.1_1577	RS_GCF_001708305.1	d__Bacteria;p__Bacillota;c__Bacilli;o__Lactobacillales;f__Streptococcaceae;g__Streptococcus;s__Streptococcus himalayensis
K15584	NZ_CP017042.1_527	RS_GCF_001717585.1	d__Bacteria;p__Bacillota_C;c__Negativicutes;o__Selenomonadales;f__Selenomonadaceae;g__Centipeda;s__Centipeda sp001717585
K15584	NZ_CP017267.1_1717	RS_GCF_001870205.1	d__Bacteria;p__Bacillota;c__Bacilli;o__Lactobacillales;f__Vagococcaceae;g__Vagococcus;s__Vagococcus teuberi
K15584	NZ_CP017269.1_1615	RS_GCF_001750685.1	d__Bacteria;p__Bacillota_A;c__Clostridia;o__Peptostreptococcales;f__Thermotaleaceae;g__Geosporobacter;s__Geosporobacter ferrireducens
K15584	NZ_CP017603.1_138	RS_GCF_001854185.1	d__Bacteria;p__Bacillota_A;c__Clostridia;o__Peptostreptococcales;f__Natronincolaceae;g__Clostridium_W;s__Clostridium_W formicaceticum
K15584	NZ_CP017659.1_269	RS_GCF_015326965.1	d__Bacteria;p__Bacillota;c__Bacilli;o__Paenibacillales;f__Paenibacillaceae;g__Paenibacillus;s__Paenibacillus sp001860525
K15584	NZ_CP017704.1_1886	RS_GCF_002243645.1	d__Bacteria;p__Bacillota;c__Bacilli;o__Bacillales;f__DSM-1321;g__Peribacillus;s__Peribacillus simplex
K15584	NZ_CP017705.1_81	RS_GCF_002706795.1	d__Bacteria;p__Bacillota;c__Bacilli;o__Brevibacillales;f__Brevibacillaceae;g__Brevibacillus_B;s__Brevibacillus_B laterosporus
K15584	NZ_CP018016.1_247	RS_GCF_000280495.2	d__Bacteria;p__Pseudomonadota;c__Gammaproteobacteria;o__Enterobacterales;f__Enterobacteriaceae;g__Kosakonia;s__Kosakonia radicincitans
K15584	NZ_CP018620.1_311	RS_GCF_001908275.1	d__Bacteria;p__Bacillota;c__Bacilli;o__Paenibacillales;f__Paenibacillaceae;g__Paenibacillus;s__Paenibacillus xylanexedens_A
K15584	NZ_CP019113.1_1394	RS_GCF_001888805.2	d__Bacteria;p__Pseudomonadota;c__Gammaproteobacteria;o__Enterobacterales;f__Enterobacteriaceae;g__Enterobacter_D;s__Enterobacter_D sp001888805
K15584	NZ_CP019445.1_1768	RS_GCF_001975225.1	d__Bacteria;p__Pseudomonadota;c__Gammaproteobacteria;o__Enterobacterales;f__Enterobacteriaceae;g__Kosakonia;s__Kosakonia cowanii
K15584	NZ_CP019645.1_752	RS_GCF_001999985.1	d__Bacteria;p__Campylobacterota;c__Campylobacteria;o__Campylobacterales;f__Helicobacteraceae;g__Helicobacter_A;s__Helicobacter_A bilis_A
K15584	NZ_CP019685.1_1145	RS_GCF_002220775.1	d__Bacteria;p__Campylobacterota;c__Campylobacteria;o__Campylobacterales;f__Campylobacteraceae;g__Campylobacter_B;s__Campylobacter_B sputorum_B
K15584	NZ_CP019962.1_3866	RS_GCF_000807675.2	d__Bacteria;p__Bacillota_A;c__Clostridia;o__Eubacteriales;f__Eubacteriaceae;g__Eubacterium;s__Eubacterium limosum
K15584	NZ_CP019980.1_1901	RS_GCF_002982115.1	d__Bacteria;p__Bacillota;c__Bacilli;o__Bacillales;f__Planococcaceae;g__Lysinibacillus;s__Lysinibacillus sphaericus
K15584	NZ_CP020028.1_74	RS_GCF_002240415.1	d__Bacteria;p__Bacillota;c__Bacilli;o__Paenibacillales;f__Paenibacillaceae;g__Paenibacillus;s__Paenibacillus kribbensis
K15584	NZ_CP020384.1_175	RS_GCF_002073975.1	d__Bacteria;p__Pseudomonadota;c__Alphaproteobacteria;o__Rhodobacterales;f__Rhodobacteraceae;g__Rhodovulum;s__Rhodovulum sp002073975
K15584	NZ_CP020773.1_1261	RS_GCF_002101335.1	d__Bacteria;p__Bacillota;c__Bacilli;o__Staphylococcales;f__Staphylococcaceae;g__Staphylococcus;s__Staphylococcus lutrae
K15584	NZ_CP020814.1_284	RS_GCF_002109385.1	d__Bacteria;p__Bacillota;c__Bacilli;o__Bacillales_H;f__Bacillaceae_D;g__Halalkalibacter;s__Halalkalibacter krulwichiae
K15584	NZ_CP021255.1_1365	RS_GCF_002952055.1	d__Bacteria;p__Desulfobacterota;c__Desulfobulbia;o__Desulfobulbales;f__Desulfobulbaceae;g__Desulfobulbus;s__Desulfobulbus oralis
K15584	NZ_CP022464.2_4724	RS_GCF_002234575.2	d__Bacteria;p__Bacillota_A;c__Clostridia;o__Lachnospirales;f__Lachnospiraceae;g__Enterocloster;s__Enterocloster bolteae
K15584	NZ_CP022655.2_2373	RS_GCF_002243345.2	d__Bacteria;p__Bacillota;c__Bacilli;o__Paenibacillales;f__Paenibacillaceae;g__Paenibacillus_O;s__Paenibacillus_O sp002243345
K15584	NZ_CP022881.1_82	RS_GCF_003491325.1	d__Bacteria;p__Bacillota;c__Bacilli;o__Staphylococcales;f__Staphylococcaceae;g__Staphylococcus;s__Staphylococcus warneri_A
K15584	NZ_CP024200.1_659	RS_GCF_002844375.1	d__Bacteria;p__Pseudomonadota;c__Alphaproteobacteria;o__Rhodospirillales_A;f__Thalassospiraceae;g__Thalassospira;s__Thalassospira marina
K15584	NZ_CP025003.1_1504	RS_GCF_002812485.1	d__Bacteria;p__Pseudomonadota;c__Gammaproteobacteria;o__Enterobacterales;f__Enterobacteriaceae;g__Dickeya;s__Dickeya fangzhongdai
K15584	NZ_CP025085.1_813	RS_GCF_002847015.1	d__Bacteria;p__Pseudomonadota;c__Gammaproteobacteria;o__Enterobacterales;f__Enterobacteriaceae;g__ATCC-39006;s__ATCC-39006 sp002847015
K15584	NZ_CP025979.1_2866	RS_GCF_002900365.1	d__Bacteria;p__Pseudomonadota;c__Gammaproteobacteria;o__Enterobacterales;f__Enterobacteriaceae;g__Escherichia;s__Escherichia marmotae
K15584	NZ_CP026095.1_1019	RS_GCF_004006295.1	d__Bacteria;p__Bacillota;c__Bacilli;o__Bacillales;f__DSM-1321;g__Peribacillus;s__Peribacillus asahii_A
K15584	NZ_CP026115.2_4545	RS_GCF_009883635.2	d__Bacteria;p__Pseudomonadota;c__Gammaproteobacteria;o__Pseudomonadales;f__Pseudomonadaceae;g__Pseudomonas_E;s__Pseudomonas_E putida_W
K15584	NZ_CP026362.1_947	RS_GCF_004116955.1	d__Bacteria;p__Bacillota;c__Bacilli;o__Bacillales;f__Bacillaceae;g__Bacillus;s__Bacillus vallismortis
K15584	NZ_CP026363.1_206	RS_GCF_004117055.1	d__Bacteria;p__Bacillota;c__Bacilli;o__Brevibacillales;f__Brevibacillaceae;g__Brevibacillus;s__Brevibacillus agri
K15584	NZ_CP026538.1_2989	RS_GCF_004135975.1	d__Bacteria;p__Desulfobacterota;c__Desulfovibrionia;o__Desulfovibrionales;f__Desulfovibrionaceae;g__Solidesulfovibrio;s__Solidesulfovibrio carbinolicus
K15584	NZ_CP027116.1_3311	RS_GCF_003431975.1	d__Bacteria;p__Bacillota;c__Bacilli;o__Bacillales;f__Bacillaceae;g__Bacillus;s__Bacillus pumilus_N
K15584	NZ_CP027770.1_718	RS_GCF_003012915.1	d__Bacteria;p__Bacillota;c__Bacilli;o__Staphylococcales;f__Staphylococcaceae;g__Staphylococcus;s__Staphylococcus felis
K15584	NZ_CP028083.1_651	RS_GCF_005491425.1	d__Bacteria;p__Bacillota;c__Bacilli;o__Bacillales;f__Planococcaceae;g__Ureibacillus;s__Ureibacillus sp005491425
K15584	NZ_CP028105.1_977	RS_GCF_003019675.1	d__Bacteria;p__Fusobacteriota;c__Fusobacteriia;o__Fusobacteriales;f__Fusobacteriaceae;g__Fusobacterium_A;s__Fusobacterium_A ulcerans
K15584	NZ_CP028906.1_154	RS_GCF_001639105.2	d__Bacteria;p__Pseudomonadota;c__Alphaproteobacteria;o__Azospirillales;f__Azospirillaceae;g__Azospirillum;s__Azospirillum humicireducens
K15584	NZ_CP029357.1_377	RS_GCF_003130795.1	d__Bacteria;p__Pseudomonadota;c__Alphaproteobacteria;o__Azospirillales;f__Azospirillaceae;g__Azospirillum;s__Azospirillum thermophilum
K15584	NZ_CP029487.1_1027	RS_GCF_002441855.2	d__Bacteria;p__Bacillota_A;c__Clostridia;o__Eubacteriales;f__Eubacteriaceae;g__Eubacterium;s__Eubacterium maltosivorans
K15584	NZ_CP029553.1_4709	RS_GCF_003173755.1	d__Bacteria;p__Pseudomonadota;c__Alphaproteobacteria;o__Rhizobiales;f__Beijerinckiaceae;g__Methylobacterium;s__Methylobacterium terrae
K15584	NZ_CP029639.1_5166	RS_GCF_003268635.1	d__Bacteria;p__Bacillota;c__Bacilli;o__Paenibacillales;f__Paenibacillaceae;g__Paenibacillus;s__Paenibacillus sp003268635
K15584	NZ_CP029822.1_563	RS_GCF_003991975.1	d__Bacteria;p__Pseudomonadota;c__Gammaproteobacteria;o__Pseudomonadales;f__Pseudomonadaceae;g__Entomomonas;s__Entomomonas moraniae
K15584	NZ_CP030028.1_266	RS_GCF_003586445.1	d__Bacteria;p__Bacillota;c__Bacilli;o__Bacillales;f__DSM-18226;g__Robertmurraya;s__Robertmurraya sp003586445
K15584	NZ_CP030040.1_2409	RS_GCF_003260995.1	d__Bacteria;p__Bacillota_A;c__Clostridia;o__Eubacteriales;f__Eubacteriaceae;g__Acetobacterium;s__Acetobacterium sp003260995
K15584	NZ_CP030117.1_2921	RS_GCF_001039275.2	d__Bacteria;p__Bacillota;c__Bacilli;o__Brevibacillales;f__Brevibacillaceae;g__Brevibacillus;s__Brevibacillus brevis_C
K15584	NZ_CP031092.1_2483	RS_GCF_003336365.1	d__Bacteria;p__Bacillota;c__Bacilli;o__Bacillales_H;f__Marinococcaceae;g__Salicibibacter;s__Salicibibacter kimchii
K15584	NZ_CP031168.1_2470	RS_GCF_022354825.1	d__Bacteria;p__Bacillota;c__Bacilli;o__Paenibacillales;f__NBRC-103111;g__Paenibacillus_S;s__Paenibacillus_S sp022354825
K15584	NZ_CP031217.1_1849	RS_GCF_003346815.1	d__Bacteria;p__Campylobacterota;c__Campylobacteria;o__Campylobacterales;f__Arcobacteraceae;g__Halarcobacter;s__Halarcobacter bivalviorum
K15584	NZ_CP031219.1_1218	RS_GCF_003346775.1	d__Bacteria;p__Campylobacterota;c__Campylobacteria;o__Campylobacterales;f__Arcobacteraceae;g__Malaciobacter;s__Malaciobacter mytili
K15584	NZ_CP031393.1_2105	RS_GCF_017161265.1	d__Bacteria;p__Spirochaetota;c__Spirochaetia;o__Treponematales;f__Treponemataceae;g__Treponema;s__Treponema medium
K15584	NZ_CP032098.1_643	RS_GCF_003544935.1	d__Bacteria;p__Campylobacterota;c__Campylobacteria;o__Campylobacterales;f__Arcobacteraceae;g__Malaciobacter;s__Malaciobacter molluscorum
K15584	NZ_CP032101.1_739	RS_GCF_003544855.1	d__Bacteria;p__Campylobacterota;c__Campylobacteria;o__Campylobacterales;f__Arcobacteraceae;g__Malaciobacter;s__Malaciobacter marinus
K15584	NZ_CP032663.1_3489	RS_GCF_016647575.1	d__Bacteria;p__Pseudomonadota;c__Gammaproteobacteria;o__Enterobacterales;f__Enterobacteriaceae;g__Proteus;s__Proteus mirabilis_B
K15584	NZ_CP033043.1_3838	RS_GCF_003667825.1	d__Bacteria;p__Bacillota;c__Bacilli;o__Bacillales;f__Bacillaceae;g__Metabacillus;s__Metabacillus litoralis_B
K15584	NZ_CP033092.2_239	RS_GCF_003697165.2	d__Bacteria;p__Pseudomonadota;c__Gammaproteobacteria;o__Enterobacterales;f__Enterobacteriaceae;g__Escherichia;s__Escherichia coli
K15584	NZ_CP033464.1_1255	RS_GCF_007833815.1	d__Bacteria;p__Bacillota;c__Bacilli;o__Brevibacillales;f__Brevibacillaceae;g__Brevibacillus_B;s__Brevibacillus_B laterosporus_D
K15584	NZ_CP034035.1_332	RS_GCF_005484945.1	d__Bacteria;p__Pseudomonadota;c__Gammaproteobacteria;o__Enterobacterales;f__Enterobacteriaceae;g__Brenneria;s__Brenneria rubrifaciens
K15584	NZ_CP034036.1_305	RS_GCF_005484965.1	d__Bacteria;p__Pseudomonadota;c__Gammaproteobacteria;o__Enterobacterales;f__Enterobacteriaceae;g__Brenneria;s__Brenneria nigrifluens
K15584	NZ_CP035946.1_536	RS_GCF_013177655.1	d__Bacteria;p__Campylobacterota;c__Campylobacteria;o__Campylobacterales;f__Campylobacteraceae;g__Campylobacter_E;s__Campylobacter_E canadensis
K15584	NZ_CP036175.1_332	RS_GCF_003261575.2	d__Bacteria;p__Pseudomonadota;c__Gammaproteobacteria;o__Enterobacterales;f__Enterobacteriaceae;g__Klebsiella;s__Klebsiella huaxiensis
K15584	NZ_CP036259.1_934	RS_GCF_007641255.1	d__Bacteria;p__Bacillota_C;c__Negativicutes;o__Sporomusales;f__Sporomusaceae;g__Sporomusa;s__Sporomusa termitida
K15584	NZ_CP036295.1_1533	RS_GCF_004801255.1	d__Bacteria;p__Desulfobacterota;c__Desulfovibrionia;o__Desulfovibrionales;f__Desulfovibrionaceae;g__Desulfovibrio;s__Desulfovibrio desulfuricans_C
K15584	NZ_CP038155.1_711	RS_GCF_013460135.1	d__Bacteria;p__Pseudomonadota;c__Gammaproteobacteria;o__Enterobacterales;f__Enterobacteriaceae;g__Arsenophonus;s__Arsenophonus sp000757905
K15584	NZ_CP039543.1_3771	RS_GCF_013085545.1	d__Bacteria;p__Desulfobacterota;c__Desulfovibrionia;o__Desulfovibrionales;f__Desulfovibrionaceae;g__Oceanidesulfovibrio;s__Oceanidesulfovibrio marinus
K15584	NZ_CP040396.1_2155	RS_GCF_005577435.1	d__Bacteria;p__Bacillota;c__Bacilli;o__Paenibacillales;f__Paenibacillaceae;g__Paenibacillus;s__Paenibacillus algicola
K15584	NZ_CP040443.1_1621	RS_GCF_005843885.1	d__Bacteria;p__Pseudomonadota;c__Gammaproteobacteria;o__Enterobacterales;f__Enterobacteriaceae;g__Escherichia;s__Escherichia sp005843885
K15584	NZ_CP040751.1_26	RS_GCF_008001235.1	d__Bacteria;p__Desulfobacterota;c__Desulfovibrionia;o__Desulfovibrionales;f__Desulfovibrionaceae;g__Pseudodesulfovibrio;s__Pseudodesulfovibrio onnuriiensis
K15584	NZ_CP041247.1_248	RS_GCF_006711645.1	d__Bacteria;p__Pseudomonadota;c__Gammaproteobacteria;o__Enterobacterales;f__Enterobacteriaceae;g__Klebsiella;s__Klebsiella electrica
K15584	NZ_CP041405.1_129	RS_GCF_007066085.1	d__Bacteria;p__Bacillota;c__Bacilli;o__Paenibacillales;f__Paenibacillaceae;g__Paenibacillus_B;s__Paenibacillus_B thiaminolyticus
K15584	NZ_CP041767.1_2827	RS_GCF_022026395.1	d__Bacteria;p__Bacillota;c__Bacilli;o__Brevibacillales;f__Brevibacillaceae;g__Brevibacillus;s__Brevibacillus sp013284355
K15584	NZ_CP043427.1_1188	RS_GCF_008245005.1	d__Bacteria;p__Campylobacterota;c__Campylobacteria;o__Campylobacterales;f__Campylobacteraceae;g__Campylobacter_B;s__Campylobacter_B sputorum
K15584	NZ_CP043761.1_4889	RS_GCF_008386395.1	d__Bacteria;p__Bacillota;c__Bacilli;o__Paenibacillales;f__Paenibacillaceae;g__Paenibacillus;s__Paenibacillus amylolyticus_B
K15584	NZ_CP043925.1_3531	RS_GCF_009914335.1	d__Bacteria;p__Pseudomonadota;c__Gammaproteobacteria;o__Enterobacterales;f__Enterobacteriaceae;g__Proteus;s__Proteus sp003144505
K15584	NZ_CP045403.1_179	RS_GCF_009363695.1	d__Bacteria;p__Bacillota;c__Bacilli;o__Bacillales;f__Bacillaceae_I;g__Sutcliffiella_A;s__Sutcliffiella_A sp009363695
K15584	NZ_CP045670.1_2503	RS_GCF_017161325.1	d__Bacteria;p__Spirochaetota;c__Spirochaetia;o__Treponematales;f__Treponemataceae;g__Treponema_B;s__Treponema_B pedis
K15584	NZ_CP046115.1_4647	RS_GCF_009707385.1	d__Bacteria;p__Pseudomonadota;c__Gammaproteobacteria;o__Enterobacterales;f__Enterobacteriaceae;g__Klebsiella;s__Klebsiella oxytoca_C
K15584	NZ_CP046266.1_4564	RS_GCF_009720625.1	d__Bacteria;p__Bacillota;c__Bacilli;o__Bacillales;f__Bacillaceae;g__Metabacillus;s__Metabacillus sediminilitoris
K15584	NZ_CP046908.1_2649	RS_GCF_009789575.1	d__Bacteria;p__Pseudomonadota;c__Alphaproteobacteria;o__Rhizobiales;f__Stappiaceae;g__Stappia;s__Stappia indica_A
K15584	NZ_CP047344.1_3740	RS_GCF_011045815.1	d__Bacteria;p__Pseudomonadota;c__Gammaproteobacteria;o__Enterobacterales;f__Enterobacteriaceae;g__Proteus;s__Proteus vulgaris_B
K15584	NZ_CP047349.1_3339	RS_GCF_011045835.1	d__Bacteria;p__Pseudomonadota;c__Gammaproteobacteria;o__Enterobacterales;f__Enterobacteriaceae;g__Proteus;s__Proteus cibarius
K15584	NZ_CP047639.1_601	RS_GCF_011046025.1	d__Bacteria;p__Pseudomonadota;c__Gammaproteobacteria;o__Enterobacterales;f__Enterobacteriaceae;g__Proteus;s__Proteus sp011046025
K15584	NZ_CP048263.1_831	RS_GCF_019469165.1	d__Bacteria;p__Pseudomonadota;c__Gammaproteobacteria;o__Enterobacterales;f__Enterobacteriaceae;g__Gilliamella;s__Gilliamella apicola_E
K15584	NZ_CP048264.1_1182	RS_GCF_019469185.1	d__Bacteria;p__Pseudomonadota;c__Gammaproteobacteria;o__Enterobacterales;f__Enterobacteriaceae;g__Gilliamella;s__Gilliamella sp019469185
K15584	NZ_CP048265.1_1250	RS_GCF_019469205.1	d__Bacteria;p__Pseudomonadota;c__Gammaproteobacteria;o__Enterobacterales;f__Enterobacteriaceae;g__Gilliamella;s__Gilliamella sp019469205
K15584	NZ_CP048279.1_2575	RS_GCF_010365305.1	d__Bacteria;p__Bacillota;c__Bacilli;o__Staphylococcales;f__Staphylococcaceae;g__Staphylococcus;s__Staphylococcus sp010365305
K15584	NZ_CP048437.1_652	RS_GCF_010509575.1	d__Bacteria;p__Bacillota_A;c__Clostridia;o__Oscillospirales;f__Ruminococcaceae;g__Faecalibacterium;s__Faecalibacterium duncaniae
K15584	NZ_CP049258.1_3032	RS_GCF_011046735.1	d__Bacteria;p__Pseudomonadota;c__Alphaproteobacteria;o__Rhizobiales;f__Aestuariivirgaceae;g__Nordella;s__Nordella sp011046735
K15584	NZ_CP049783.1_1844	RS_GCF_015710975.1	d__Bacteria;p__Bacillota;c__Bacilli;o__Paenibacillales;f__Paenibacillaceae;g__Paenibacillus;s__Paenibacillus polymyxa
K15584	NZ_CP050497.1_944	RS_GCF_018336815.1	d__Bacteria;p__Spirochaetota;c__Spirochaetia;o__Treponematales;f__Treponemataceae;g__Treponema;s__Treponema sp018336815
K15584	NZ_CP050854.1_309	RS_GCF_017569925.1	d__Bacteria;p__Pseudomonadota;c__Gammaproteobacteria;o__Enterobacterales;f__Enterobacteriaceae;g__Brenneria;s__Brenneria izadpanahii
K15584	NZ_CP051488.1_4359	RS_GCF_014490785.1	d__Bacteria;p__Pseudomonadota;c__Gammaproteobacteria;o__Enterobacterales;f__Enterobacteriaceae;g__Kosakonia;s__Kosakonia sp014490785
K15584	NZ_CP051680.1_1210	RS_GCF_012849095.1	d__Bacteria;p__Bacillota;c__Bacilli;o__Paenibacillales;f__Paenibacillaceae;g__Cohnella;s__Cohnella herbarum
K15584	NZ_CP053557.1_1629	RS_GCF_014524545.1	d__Bacteria;p__Bacillota;c__Bacilli;o__Exiguobacterales;f__Exiguobacteraceae;g__Exiguobacterium_A;s__Exiguobacterium_A sp004339505
K15584	NZ_CP053826.1_293	RS_GCF_013372125.1	d__Bacteria;p__Campylobacterota;c__Campylobacteria;o__Campylobacterales;f__Campylobacteraceae;g__Campylobacter_A;s__Campylobacter_A curvus
K15584	NZ_CP053831.1_1563	RS_GCF_013372205.1	d__Bacteria;p__Campylobacterota;c__Campylobacteria;o__Campylobacterales;f__Campylobacteraceae;g__Campylobacter_A;s__Campylobacter_A mucosalis
K15584	NZ_CP053832.1_709	RS_GCF_013372225.1	d__Bacteria;p__Campylobacterota;c__Campylobacteria;o__Campylobacterales;f__Campylobacteraceae;g__Campylobacter_B;s__Campylobacter_B ureolyticus
K15584	NZ_CP053836.1_2018	RS_GCF_013201825.1	d__Bacteria;p__Campylobacterota;c__Campylobacteria;o__Campylobacterales;f__Arcobacteraceae;g__Halarcobacter;s__Halarcobacter ebronensis
K15584	NZ_CP054570.1_1534	RS_GCF_013343115.1	d__Bacteria;p__Bacillota;c__Bacilli;o__Lactobacillales;f__Streptococcaceae;g__Streptococcus;s__Streptococcus sanguinis_H
K15584	NZ_CP054706.1_509	RS_GCF_016495865.1	d__Bacteria;p__Bacillota;c__Bacilli;o__Bacillales_H;f__Marinococcaceae;g__Salicibibacter;s__Salicibibacter cibi
K15584	NZ_CP055263.1_1948	RS_GCF_014217835.1	d__Bacteria;p__Bacillota;c__Bacilli;o__Bacillales;f__Bacillaceae;g__Metabacillus;s__Metabacillus litoralis_A
K15584	NZ_CP056049.1_223	RS_GCF_021559775.1	d__Bacteria;p__Pseudomonadota;c__Alphaproteobacteria;o__Rhizobiales;f__Rhizobiaceae;g__Allorhizobium;s__Allorhizobium vitis_A
K15584	NZ_CP057483.1_222	RS_GCF_013836145.1	d__Bacteria;p__Pseudomonadota;c__Gammaproteobacteria;o__Enterobacterales;f__Enterobacteriaceae;g__Citrobacter_A;s__Citrobacter_A sp013836145
K15584	NZ_CP058552.1_1372	RS_GCF_013401555.1	d__Bacteria;p__Bacillota;c__Bacilli;o__Paenibacillales;f__Paenibacillaceae;g__Paenibacillus;s__Paenibacillus sp900110055
K15584	NZ_CP058561.1_2605	RS_GCF_018141425.1	d__Bacteria;p__Bacillota_A;c__Clostridia;o__Lachnospirales;f__Vallitaleaceae;g__Vallitalea;s__Vallitalea guaymasensis
K15584	NZ_CP059600.1_1459	RS_GCF_022369475.1	d__Bacteria;p__Campylobacterota;c__Campylobacteria;o__Campylobacterales;f__Campylobacteraceae;g__Campylobacter_E;s__Campylobacter_E sp018501205
K15584	NZ_CP059692.1_313	RS_GCF_014058705.1	d__Bacteria;p__Pseudomonadota;c__Alphaproteobacteria;o__Rhizobiales;f__Rhizobiaceae;g__Aureimonas;s__Aureimonas mangrovi
K15584	NZ_CP060112.1_1338	RS_GCF_014217355.1	d__Bacteria;p__Fusobacteriota;c__Fusobacteriia;o__Fusobacteriales;f__Fusobacteriaceae;g__Fusobacterium;s__Fusobacterium hwasookii
K15584	NZ_CP060137.1_2455	RS_GCF_014235785.1	d__Bacteria;p__Bacillota;c__Bacilli;o__Bacillales;f__Bacillaceae;g__Bacillus_P;s__Bacillus_P sp002858905
K15584	NZ_CP060418.1_3884	RS_GCF_014298075.1	d__Bacteria;p__Pseudomonadota;c__Gammaproteobacteria;o__Enterobacterales;f__Enterobacteriaceae;g__Klebsiella;s__Klebsiella sp003752615
K15584	NZ_CP060490.1_669	RS_GCF_014334055.1	d__Bacteria;p__Bacillota_A;c__Clostridia;o__Oscillospirales;f__Oscillospiraceae;g__Dysosmobacter_A;s__Dysosmobacter_A sp014334055
K15584	NZ_CP061095.1_275	RS_GCF_017654485.1	d__Bacteria;p__Pseudomonadota;c__Alphaproteobacteria;o__Acetobacterales;f__Acetobacteraceae;g__Roseomonas_D;s__Roseomonas_D marmotae
K15584	NZ_CP061177.1_324	RS_GCF_017355405.1	d__Bacteria;p__Pseudomonadota;c__Alphaproteobacteria;o__Acetobacterales;f__Acetobacteraceae;g__Roseomonas_D;s__Roseomonas_D haemaphysalidis
K15584	NZ_CP062165.1_1720	RS_GCF_014844075.1	d__Bacteria;p__Bacillota;c__Bacilli;o__Paenibacillales;f__Paenibacillaceae;g__Paenibacillus;s__Paenibacillus sp014844075
K15584	NZ_CP062260.1_2233	RS_GCF_014863545.1	d__Bacteria;p__Bacillota;c__Bacilli;o__Paenibacillales;f__Paenibacillaceae;g__Paenibacillus;s__Paenibacillus lautus_A
K15584	NZ_CP063353.1_1120	RS_GCF_014931565.1	d__Bacteria;p__Bacillota_H;c__UBA994;o__PWPR01;f__PWPR01;g__GCA-014931565;s__GCA-014931565 sp014931565
K15584	NZ_CP064056.1_92	RS_GCF_015775975.1	d__Bacteria;p__Bacillota;c__Bacilli;o__Staphylococcales;f__Staphylococcaceae;g__Staphylococcus;s__Staphylococcus lloydii
K15584	NZ_CP065366.1_1471	RS_GCF_023206055.1	d__Bacteria;p__Pseudomonadota;c__Gammaproteobacteria;o__Enterobacterales_A;f__Vibrionaceae;g__Vibrio;s__Vibrio cyclitrophicus_A
K15584	NZ_CP065511.1_513	RS_GCF_022811925.1	d__Bacteria;p__Bacillota;c__Bacilli;o__Bacillales;f__DSM-18226;g__Cytobacillus;s__Cytobacillus oceanisediminis_D
K15584	NZ_CP066129.1_3357	RS_GCF_019242955.1	d__Bacteria;p__Pseudomonadota;c__Gammaproteobacteria;o__Enterobacterales;f__Enterobacteriaceae;g__Morganella;s__Morganella morganii_A
K15584	NZ_CP066149.1_2996	RS_GCF_023206395.1	d__Bacteria;p__Pseudomonadota;c__Gammaproteobacteria;o__Enterobacterales_A;f__Vibrionaceae;g__Vibrio;s__Vibrio sp000316985
K15584	NZ_CP066306.1_3022	RS_GCF_016406145.1	d__Bacteria;p__Pseudomonadota;c__Gammaproteobacteria;o__Pseudomonadales;f__Pseudomonadaceae;g__Pseudomonas_E;s__Pseudomonas_E putida_E
K15584	NZ_CP067341.1_2599	RS_GCF_016638705.1	d__Bacteria;p__Bacillota;c__Bacilli;o__Bacillales;f__Planococcaceae;g__Lysinibacillus;s__Lysinibacillus agricola
K15584	NZ_CP069157.1_462	RS_GCF_019243775.1	d__Bacteria;p__Pseudomonadota;c__Gammaproteobacteria;o__Enterobacterales;f__Enterobacteriaceae;g__Morganella;s__Morganella morganii
K15584	NZ_CP069159.1_207	RS_GCF_016811995.1	d__Bacteria;p__Pseudomonadota;c__Gammaproteobacteria;o__Enterobacterales;f__Enterobacteriaceae;g__Citrobacter;s__Citrobacter sp016811995
K15584	NZ_CP070490.1_4134	RS_GCF_016925635.1	d__Bacteria;p__Bacillota;c__Bacilli;o__Bacillales;f__Planococcaceae;g__Lysinibacillus;s__Lysinibacillus fusiformis_F
K15584	NZ_CP072378.1_710	RS_GCF_018128245.1	d__Bacteria;p__Fusobacteriota;c__Fusobacteriia;o__Fusobacteriales;f__Leptotrichiaceae;g__JABCPH02;s__JABCPH02 sp013333235
K15584	NZ_CP073694.1_977	RS_GCF_018228705.1	d__Bacteria;p__Bacillota_A;c__Clostridia;o__Oscillospirales;f__Oscillospiraceae;g__Dysosmobacter;s__Dysosmobacter sp018228705
K15584	NZ_CP073714.1_5622	RS_GCF_023101145.1	d__Bacteria;p__Bacillota;c__Bacilli;o__Paenibacillales;f__Paenibacillaceae;g__Paenibacillus;s__Paenibacillus pabuli_B
K15584	NZ_CP075175.1_4577	RS_GCF_021223605.1	d__Bacteria;p__Bacillota;c__Bacilli;o__Paenibacillales;f__Paenibacillaceae;g__Paenibacillus_B;s__Paenibacillus_B sp021223605
K15584	NZ_CP077291.1_4202	RS_GCF_019048065.1	d__Bacteria;p__Pseudomonadota;c__Gammaproteobacteria;o__Enterobacterales;f__Enterobacteriaceae;g__Citrobacter_A;s__Citrobacter_A farmeri
K15584	NZ_CP080545.1_566	RS_GCF_019550795.1	d__Bacteria;p__Bacillota;c__Bacilli;o__Paenibacillales;f__Paenibacillaceae;g__Paenibacillus_Z;s__Paenibacillus_Z sp019550795
K15584	NZ_CP081864.1_4549	RS_GCF_019797845.1	d__Bacteria;p__Pseudomonadota;c__Gammaproteobacteria;o__Enterobacterales;f__Enterobacteriaceae;g__Symbiopectobacterium;s__Symbiopectobacterium purcellii
K15584	NZ_CP081878.1_1311	RS_GCF_022170825.1	d__Bacteria;p__Bacillota;c__Bacilli;o__Exiguobacterales;f__Exiguobacteraceae;g__Exiguobacterium_A;s__Exiguobacterium_A acetylicum_B
K15584	NZ_CP082326.1_2409	RS_GCF_019884785.1	d__Bacteria;p__Bacillota_A;c__Clostridia;o__Peptostreptococcales;f__Thermotaleaceae;g__Crassaminicella;s__Crassaminicella profunda
K15584	NZ_CP082833.1_938	RS_GCF_021278985.1	d__Bacteria;p__Pseudomonadota;c__Gammaproteobacteria;o__Enterobacterales;f__Enterobacteriaceae;g__Citrobacter_A;s__Citrobacter_A rodentium
K15584	NZ_CP082944.1_4320	RS_GCF_019933155.2	d__Bacteria;p__Bacillota;c__Bacilli;o__Bacillales;f__Bacillaceae;g__Bacillus_P;s__Bacillus_P dongyingensis
K15584	NZ_CP084222.1_2511	RS_GCF_020268605.1	d__Bacteria;p__Pseudomonadota;c__Gammaproteobacteria;o__Enterobacterales;f__Enterobacteriaceae;g__Arsenophonus;s__Arsenophonus apicola
K15584	NZ_CP084506.1_1391	RS_GCF_003113495.2	d__Bacteria;p__Pseudomonadota;c__Gammaproteobacteria;o__Enterobacterales;f__Enterobacteriaceae;g__Edwardsiella;s__Edwardsiella tarda
K15584	NZ_CP084530.1_2043	RS_GCF_023704175.1	d__Bacteria;p__Bacillota;c__Bacilli;o__Paenibacillales;f__Paenibacillaceae;g__Paenibacillus_A;s__Paenibacillus_A sp023704175
K15584	NZ_CP084874.1_263	RS_GCF_020526085.1	d__Bacteria;p__Pseudomonadota;c__Gammaproteobacteria;o__Enterobacterales;f__Enterobacteriaceae;g__Klebsiella;s__Klebsiella africana
K15584	NZ_CP084876.1_259	RS_GCF_020525925.1	d__Bacteria;p__Pseudomonadota;c__Gammaproteobacteria;o__Enterobacterales;f__Enterobacteriaceae;g__Klebsiella;s__Klebsiella quasipneumoniae
K15584	NZ_CP085710.1_3088	RS_GCF_023823795.1	d__Bacteria;p__Bacillota;c__Bacilli;o__Bacillales;f__Bacillaceae;g__Bacillus_P;s__Bacillus_P sp023823795
K15584	NZ_CP086654.1_2117	RS_GCF_020883535.1	d__Bacteria;p__Bacillota;c__Bacilli;o__Staphylococcales;f__Staphylococcaceae;g__Staphylococcus;s__Staphylococcus ratti
K15584	NZ_CP087719.1_3772	RS_GCF_020991085.1	d__Bacteria;p__Pseudomonadota;c__Alphaproteobacteria;o__Acetobacterales;f__Acetobacteraceae;g__Roseomonas;s__Roseomonas sp020991085
K15584	NZ_CP087880.1_4217	RS_GCF_021172065.1	d__Bacteria;p__Pseudomonadota;c__Gammaproteobacteria;o__Enterobacterales;f__Enterobacteriaceae;g__Pseudocitrobacter;s__Pseudocitrobacter corydidari
K15584	NZ_CP090064.1_3857	RS_GCF_023100685.1	d__Bacteria;p__Pseudomonadota;c__Gammaproteobacteria;o__Enterobacterales;f__Enterobacteriaceae;g__Proteus;s__Proteus sp003144375
K15584	NZ_CP091430.1_3412	RS_GCF_024734895.1	d__Bacteria;p__Bacillota;c__Bacilli;o__Paenibacillales;f__Paenibacillaceae;g__Paenibacillus_Z;s__Paenibacillus_Z sp024734895
K15584	NZ_CP092781.1_2381	RS_GCF_022493055.1	d__Bacteria;p__Bacillota;c__Bacilli;o__Staphylococcales;f__Staphylococcaceae;g__Staphylococcus;s__Staphylococcus singaporensis
K15584	NZ_CP092831.1_4960	RS_GCF_022531965.1	d__Bacteria;p__Bacillota;c__Bacilli;o__Paenibacillales;f__Paenibacillaceae;g__Paenibacillus;s__Paenibacillus polymyxa_D
K15584	NZ_CP093299.1_1986	RS_GCF_024362805.1	d__Bacteria;p__Bacillota;c__Bacilli;o__Bacillales_H;f__Salisediminibacteriaceae;g__Salipaludibacillus;s__Salipaludibacillus sp024362805
K15584	NZ_CP093300.1_621	RS_GCF_022812285.1	d__Bacteria;p__Bacillota;c__Bacilli;o__Bacillales_H;f__Bacillaceae_F;g__Bacillus_AO;s__Bacillus_AO sp022812285
K15584	NZ_CP095550.1_2605	RS_GCF_023078335.1	d__Bacteria;p__Bacillota;c__Bacilli;o__Bacillales;f__Bacillaceae;g__Metabacillus;s__Metabacillus endolithicus
K15584	NZ_CP095554.1_1386	RS_GCF_023078375.1	d__Bacteria;p__Pseudomonadota;c__Alphaproteobacteria;o__Acetobacterales;f__Acetobacteraceae;g__Roseomonas;s__Roseomonas gilardii
K15584	NZ_CP097562.1_2144	RS_GCF_000487995.2	d__Bacteria;p__Deferribacterota;c__Deferribacteres;o__Deferribacterales;f__Mucispirillaceae;g__Mucispirillum;s__Mucispirillum schaedleri
K15584	NZ_CVTY01000007.1_15	RS_GCF_001182045.1	d__Bacteria;p__Pseudomonadota;c__Gammaproteobacteria;o__Burkholderiales;f__Burkholderiaceae_A;g__Mesosutterella;s__Mesosutterella massiliensis
K15584	NZ_DS990392.1_710	RS_GCF_000155475.1	d__Bacteria;p__Campylobacterota;c__Campylobacteria;o__Campylobacterales;f__Helicobacteraceae;g__Helicobacter_C;s__Helicobacter_C cinaedi
K15584	NZ_DS996354.1_110	RS_GCF_000156375.1	d__Bacteria;p__Desulfobacterota;c__Desulfovibrionia;o__Desulfovibrionales;f__Desulfovibrionaceae;g__Desulfovibrio;s__Desulfovibrio piger
K15584	NZ_FLKM01000008.1_1600	RS_GCF_900086585.1	d__Bacteria;p__Bacillota_A;c__Clostridia;o__Peptostreptococcales;f__Anaerovoracaceae;g__Emergencia;s__Emergencia timonensis
K15584	NZ_FMAY01000006.1_196	RS_GCF_900094925.1	d__Bacteria;p__Pseudomonadota;c__Gammaproteobacteria;o__Enterobacterales;f__Enterobacteriaceae;g__Kosakonia;s__Kosakonia oryzendophytica
K15584	NZ_FMBA01000014.1_9	RS_GCF_900094935.1	d__Bacteria;p__Pseudomonadota;c__Gammaproteobacteria;o__Enterobacterales;f__Enterobacteriaceae;g__Gilliamella;s__Gilliamella intestini
K15584	NZ_FMBC01000013.1_10	RS_GCF_900094795.1	d__Bacteria;p__Pseudomonadota;c__Gammaproteobacteria;o__Enterobacterales;f__Enterobacteriaceae;g__Kosakonia;s__Kosakonia oryziphila
K15584	NZ_FMMP01000012.1_22	RS_GCF_900095725.1	d__Bacteria;p__Bacillota_A;c__Clostridia;o__Lachnospirales;f__Cellulosilyticaceae;g__FMMP01;s__FMMP01 sp900095725
K15584	NZ_FMPG01000002.1_337	RS_GCF_900097965.1	d__Bacteria;p__Bacillota;c__Bacilli;o__Staphylococcales;f__Staphylococcaceae;g__Staphylococcus;s__Staphylococcus caeli
K15584	NZ_FMVM01000007.1_121	RS_GCF_900102085.1	d__Bacteria;p__Bacillota;c__Bacilli;o__Paenibacillales;f__Paenibacillaceae;g__Paenibacillus;s__Paenibacillus polysaccharolyticus
K15584	NZ_FMVW01000001.1_240	RS_GCF_900102695.1	d__Bacteria;p__Pseudomonadota;c__Alphaproteobacteria;o__Rhizobiales;f__Afifellaceae;g__Afifella;s__Afifella marina
K15584	NZ_FMWR01000014.1_38	RS_GCF_900103085.1	d__Bacteria;p__Pseudomonadota;c__Gammaproteobacteria;o__Enterobacterales;f__Enterobacteriaceae;g__Gilliamella;s__Gilliamella mensalis
K15584	NZ_FMWS01000014.1_137	RS_GCF_900103255.1	d__Bacteria;p__Pseudomonadota;c__Gammaproteobacteria;o__Enterobacterales;f__Enterobacteriaceae;g__Gilliamella;s__Gilliamella bombi
K15584	NZ_FNAM01000045.1_13	RS_GCF_900101845.1	d__Bacteria;p__Bacillota_C;c__Negativicutes;o__Sporomusales;f__Sporomusaceae;g__Sporomusa;s__Sporomusa acidovorans
K15584	NZ_FNAV01000026.1_6	RS_GCF_900102075.1	d__Bacteria;p__Pseudomonadota;c__Alphaproteobacteria;o__Rhodobacterales;f__Rhodobacteraceae;g__Salipiger;s__Salipiger thiooxidans
K15584	NZ_FNDC01000011.1_91	RS_GCF_900099655.1	d__Bacteria;p__Bacillota;c__Bacilli;o__Bacillales;f__Planococcaceae;g__Planococcus;s__Planococcus glaciei
K15584	NZ_FNDY01000039.1_7	RS_GCF_900099895.1	d__Bacteria;p__Bacillota;c__Bacilli;o__Paenibacillales;f__NBRC-103111;g__Paenibacillus_G;s__Paenibacillus_G naphthalenovorans
K15584	NZ_FNHB01000002.1_302	RS_GCF_900104455.1	d__Bacteria;p__Bacillota_C;c__Negativicutes;o__DSM-1736;f__Dendrosporobacteraceae;g__Dendrosporobacter;s__Dendrosporobacter quercicolus
K15584	NZ_FNJU01000008.1_124	RS_GCF_900104555.1	d__Bacteria;p__Bacillota;c__Bacilli;o__Bacillales;f__Bacillaceae_L;g__Litchfieldia;s__Litchfieldia salsa
K15584	NZ_FNPI01000011.1_100	RS_GCF_900107275.1	d__Bacteria;p__Bacillota;c__Bacilli;o__Bacillales_H;f__Salisediminibacteriaceae;g__Evansella;s__Evansella caseinilytica
K15584	NZ_FNPV01000010.1_6	RS_GCF_900107405.1	d__Bacteria;p__Bacillota_A;c__Clostridia;o__Peptostreptococcales;f__Tindalliaceae;g__Tindallia;s__Tindallia californiensis
K15584	NZ_FNUD01000002.1_3391	RS_GCF_900106095.1	d__Bacteria;p__Pseudomonadota;c__Gammaproteobacteria;o__Pseudomonadales;f__Pseudomonadaceae;g__Pseudomonas_E;s__Pseudomonas_E deceptionensis
K15584	NZ_FNVF01000001.1_943	RS_GCF_900107975.1	d__Bacteria;p__Bacillota;c__Bacilli;o__Paenibacillales;f__NBRC-103111;g__Paenibacillus_F;s__Paenibacillus_F sp900107975
K15584	NZ_FNVZ01000004.1_470	RS_GCF_900104625.1	d__Bacteria;p__Fusobacteriota;c__Fusobacteriia;o__Fusobacteriales;f__Leptotrichiaceae;g__Leptotrichia;s__Leptotrichia massiliensis
K15584	NZ_FNWC01000006.1_64	RS_GCF_900104635.1	d__Bacteria;p__Bacillota_A;c__Clostridia;o__Lachnospirales;f__Lachnospiraceae;g__Faecalimonas;s__Faecalimonas phoceensis
K15584	NZ_FNZK01000020.1_42	RS_GCF_900109225.1	d__Bacteria;p__Bacillota_C;c__Negativicutes;o__Selenomonadales;f__Selenomonadaceae;g__Propionispira;s__Propionispira arboris
K15584	NZ_FOBD01000002.1_204	RS_GCF_900109515.1	d__Bacteria;p__Bacillota;c__Bacilli;o__Paenibacillales;f__Paenibacillaceae;g__Paenibacillus;s__Paenibacillus sp900109515
K15584	NZ_FOIP01000001.1_3223	RS_GCF_900105215.1	d__Bacteria;p__Bacillota_A;c__Clostridia;o__Lachnospirales;f__Lachnospiraceae;g__Lacrimispora;s__Lacrimispora sphenoides_A
K15584	NZ_FOMT01000001.1_1322	RS_GCF_900112695.1	d__Bacteria;p__Bacillota;c__Bacilli;o__Paenibacillales;f__Paenibacillaceae;g__Pristimantibacillus;s__Pristimantibacillus catalpae
K15584	NZ_FOOX01000006.1_158	RS_GCF_900113335.1	d__Bacteria;p__Bacillota_B;c__Desulfotomaculia;o__Desulfotomaculales;f__Desulfallaceae;g__Desulfallas;s__Desulfallas arcticus
K15584	NZ_FOXX01000032.1_7	RS_GCF_900115845.1	d__Bacteria;p__Bacillota;c__Bacilli;o__Bacillales;f__Bacillaceae_H;g__Bacillus_I;s__Bacillus_I endophytica
K15584	NZ_FPAC01000001.1_1376	RS_GCF_900116105.1	d__Bacteria;p__Bacillota;c__Bacilli;o__Paenibacillales;f__Paenibacillaceae;g__Paenibacillus;s__Paenibacillus sp900116105
K15584	NZ_FPAU01000008.1_133	RS_GCF_900116535.1	d__Bacteria;p__Pseudomonadota;c__Gammaproteobacteria;o__Enterobacterales;f__Enterobacteriaceae;g__Kosakonia;s__Kosakonia arachidis
K15584	NZ_FQXV01000010.1_71	RS_GCF_900130065.1	d__Bacteria;p__Bacillota_A;c__Clostridia;o__Oscillospirales;f__Oscillospiraceae;g__Sporobacter;s__Sporobacter termitidis
K15584	NZ_FRAH01000037.1_3	RS_GCF_900142265.1	d__Bacteria;p__Bacillota_A;c__Clostridia;o__Lachnospirales;f__Anaerotignaceae;g__Anaerotignum;s__Anaerotignum lactatifermentans
K15584	NZ_FRBP01000011.1_100	RS_GCF_900142645.1	d__Bacteria;p__Bacillota_A;c__Clostridia;o__Eubacteriales;f__Eubacteriaceae;g__Eubacterium;s__Eubacterium callanderi
K15584	NZ_FRBS01000001.1_59	RS_GCF_900142675.1	d__Bacteria;p__Bacillota;c__Bacilli;o__Bacillales_H;f__Bacillaceae_D;g__Bacillus_H;s__Bacillus_H rhizosphaerae
K15584	NZ_FRDN01000004.1_365	RS_GCF_900143285.1	d__Bacteria;p__Bacillota_B;c__Desulfitobacteriia;o__Desulfitobacteriales;f__Desulfitobacteriaceae;g__Desulfitobacterium;s__Desulfitobacterium chlororespirans
K15584	NZ_FTMJ01000003.1_241	RS_GCF_900156095.1	d__Bacteria;p__Pseudomonadota;c__Gammaproteobacteria;o__Enterobacterales_A;f__Aeromonadaceae;g__Aeromonas;s__Aeromonas sp900156095
K15584	NZ_FTMX01000007.1_161	RS_GCF_900156045.1	d__Bacteria;p__Bacillota;c__Bacilli;o__Bacillales;f__DSM-1321;g__Peribacillus;s__Peribacillus simplex_D
K15584	NZ_FUXB01000002.1_161	RS_GCF_900167345.1	d__Bacteria;p__Pseudomonadota;c__Gammaproteobacteria;o__Enterobacterales_A;f__Vibrionaceae;g__Vibrio;s__Vibrio cincinnatiensis
K15584	NZ_FUXL01000003.1_355	RS_GCF_900167365.1	d__Bacteria;p__Pseudomonadota;c__Alphaproteobacteria;o__Rhizobiales;f__Rhizobiaceae;g__Consotaella;s__Consotaella salsifontis
K15584	NZ_FWXI01000018.1_97	RS_GCF_900176355.1	d__Bacteria;p__Bacillota_C;c__Negativicutes;o__Sporomusales;f__Sporomusaceae;g__Sporomusa;s__Sporomusa malonica
K15584	NZ_FXAZ01000004.1_200	RS_GCF_900177815.1	d__Bacteria;p__Bacillota;c__Bacilli;o__Paenibacillales;f__Paenibacillaceae;g__Paenibacillus_B;s__Paenibacillus_B aquistagni
K15584	NZ_FXBB01000008.1_78	RS_GCF_900177735.1	d__Bacteria;p__Synergistota;c__Synergistia;o__Synergistales;f__Dethiosulfovibrionaceae;g__Dethiosulfovibrio;s__Dethiosulfovibrio salsuginis
K15584	NZ_FXUZ01000005.1_52	RS_GCF_900183575.1	d__Bacteria;p__Bacillota;c__Bacilli;o__Staphylococcales;f__Staphylococcaceae;g__Staphylococcus;s__Staphylococcus cornubiensis
K15584	NZ_FXWM01000002.1_428	RS_GCF_900177675.1	d__Bacteria;p__Bacillota;c__Bacilli;o__Bacillales;f__DSM-18226;g__Neobacillus;s__Neobacillus sp900177675
K15584	NZ_FXWP01000017.1_135	RS_GCF_900184035.1	d__Bacteria;p__Pseudomonadota;c__Gammaproteobacteria;o__Enterobacterales;f__Enterobacteriaceae;g__Kosakonia;s__Kosakonia pseudosacchari
K15584	NZ_FYAU01000024.1_330	RS_GCF_900185725.1	d__Bacteria;p__Pseudomonadota;c__Alphaproteobacteria;o__Rhizobiales;f__Stappiaceae;g__Stappia;s__Stappia sp900185725
K15584	NZ_FZMF01000015.1_32	RS_GCF_900197685.1	d__Bacteria;p__Campylobacterota;c__Campylobacteria;o__Campylobacterales;f__Helicobacteraceae;g__Helicobacter_E;s__Helicobacter_E baculiformis
K15584	NZ_FZMS01000023.1_72	RS_GCF_900198365.1	d__Bacteria;p__Campylobacterota;c__Campylobacteria;o__Campylobacterales;f__Helicobacteraceae;g__Helicobacter_A;s__Helicobacter_A bilis_B
K15584	NZ_FZOJ01000003.1_249	RS_GCF_900188145.1	d__Bacteria;p__Bacillota_A;c__Clostridia;o__Peptostreptococcales;f__Natronincolaceae;g__Anaerovirgula;s__Anaerovirgula multivorans
K15584	NZ_FZPJ01000012.1_50	RS_GCF_900198605.1	d__Bacteria;p__Campylobacterota;c__Campylobacteria;o__Campylobacterales;f__Helicobacteraceae;g__Helicobacter_D;s__Helicobacter_D mesocricetorum
K15584	NZ_FZPK01000033.1_12	RS_GCF_900198625.1	d__Bacteria;p__Campylobacterota;c__Campylobacteria;o__Campylobacterales;f__Helicobacteraceae;g__Helicobacter_A;s__Helicobacter_A rappini
K15584	NZ_FZPO01000036.1_17	RS_GCF_900198655.1	d__Bacteria;p__Campylobacterota;c__Campylobacteria;o__Campylobacterales;f__Helicobacteraceae;g__Helicobacter_F;s__Helicobacter_F equorum_A
K15584	NZ_FZTC01000052.1_120	RS_GCF_900200035.1	d__Bacteria;p__Pseudomonadota;c__Gammaproteobacteria;o__Enterobacterales;f__Enterobacteriaceae;g__Klebsiella;s__Klebsiella grimontii
K15584	NZ_GG668583.1_86	RS_GCF_000160755.1	d__Bacteria;p__Pseudomonadota;c__Gammaproteobacteria;o__Enterobacterales;f__Enterobacteriaceae;g__Proteus;s__Proteus mirabilis
K15584	NZ_GG700527.1_599	RS_GCF_000163295.1	d__Bacteria;p__Bacillota_A;c__Clostridia;o__Tissierellales;f__Peptoniphilaceae;g__Anaerococcus;s__Anaerococcus vaginalis
K15584	NZ_GG770385.1_11	RS_GCF_000163935.1	d__Bacteria;p__Fusobacteriota;c__Fusobacteriia;o__Fusobacteriales;f__Fusobacteriaceae;g__Fusobacterium;s__Fusobacterium periodonticum_B
K15584	NZ_GG770782.1_110	RS_GCF_000164635.1	d__Bacteria;p__Pseudomonadota;c__Alphaproteobacteria;o__Acetobacterales;f__Acetobacteraceae;g__Roseomonas_D;s__Roseomonas_D cervicalis
K15584	NZ_GL397071.1_468	RS_GCF_000146345.1	d__Bacteria;p__Bacillota_A;c__Clostridia;o__Tissierellales;f__Peptoniphilaceae;g__Peptoniphilus_B;s__Peptoniphilus_B duerdenii
K15584	NZ_GL636070.1_675	RS_GCF_000186445.1	d__Bacteria;p__Bacillota;c__Bacilli;o__Lactobacillales;f__Streptococcaceae;g__Streptococcus;s__Streptococcus agalactiae
K15584	NZ_GL636091.1_1309	RS_GCF_000186465.1	d__Bacteria;p__Bacillota;c__Bacilli;o__Lactobacillales;f__Streptococcaceae;g__Streptococcus;s__Streptococcus australis
K15584	NZ_GL732449.1_415	RS_GCF_000187505.1	d__Bacteria;p__Bacillota;c__Bacilli;o__Lactobacillales;f__Streptococcaceae;g__Streptococcus;s__Streptococcus parasanguinis_M
K15584	NZ_GL878507.1_1211	RS_GCF_000194945.1	d__Bacteria;p__Bacillota;c__Bacilli;o__Lactobacillales;f__Streptococcaceae;g__Streptococcus;s__Streptococcus sanguinis
K15584	NZ_GL890985.1_453	RS_GCF_000212815.1	d__Bacteria;p__Bacillota;c__Bacilli;o__Lactobacillales;f__Streptococcaceae;g__Streptococcus;s__Streptococcus sanguinis_C
K15584	NZ_GL890993.1_1006	RS_GCF_000212855.1	d__Bacteria;p__Bacillota;c__Bacilli;o__Lactobacillales;f__Streptococcaceae;g__Streptococcus;s__Streptococcus sanguinis_A
K15584	NZ_GL987991.1_149	RS_GCF_000158195.2	d__Bacteria;p__Fusobacteriota;c__Fusobacteriia;o__Fusobacteriales;f__Fusobacteriaceae;g__Fusobacterium_A;s__Fusobacterium_A mortiferum
K15584	NZ_HE978512.1_185	RS_GCF_000311725.1	d__Bacteria;p__Bacillota;c__Bacilli;o__Bacillales;f__DSM-18226;g__Robertmurraya;s__Robertmurraya massiliosenegalensis
K15584	NZ_HE978531.1_680	RS_GCF_000311745.1	d__Bacteria;p__Bacillota_A;c__Clostridia;o__Tissierellales;f__Peptoniphilaceae;g__Anaerococcus;s__Anaerococcus obesiensis
K15584	NZ_HE978567.1_265	RS_GCF_000311825.1	d__Bacteria;p__Bacillota_A;c__Clostridia;o__Tissierellales;f__Peptoniphilaceae;g__Peptoniphilus_A;s__Peptoniphilus_A grossensis
K15584	NZ_HE997645.1_418	RS_GCF_000312485.1	d__Bacteria;p__Pseudomonadota;c__Gammaproteobacteria;o__Enterobacterales;f__Enterobacteriaceae;g__Yersinia;s__Yersinia massiliensis
K15584	NZ_JAAATR010000031.1_98	RS_GCF_009907385.1	d__Bacteria;p__Pseudomonadota;c__Gammaproteobacteria;o__Enterobacterales;f__Enterobacteriaceae;g__Atlantibacter;s__Atlantibacter hermannii_A
K15584	NZ_JAABNN010000002.1_419	RS_GCF_009928415.1	d__Bacteria;p__Bacillota;c__Bacilli;o__Bacillales;f__DSM-18226;g__Neobacillus;s__Neobacillus sp009928415
K15584	NZ_JAAEDI010000001.1_95	RS_GCF_018129025.1	d__Bacteria;p__Pseudomonadota;c__Alphaproteobacteria;o__Acetobacterales;f__Acetobacteraceae;g__Roseomonas_B;s__Roseomonas_B terrae
K15584	NZ_JAAFGS010000002.1_248	RS_GCF_011090185.1	d__Bacteria;p__Bacillota;c__Bacilli;o__Paenibacillales;f__Paenibacillaceae;g__Saccharibacillus;s__Saccharibacillus alkalitolerans
K15584	NZ_JAAKGB010000001.1_1457	RS_GCF_011039275.1	d__Bacteria;p__Bacillota;c__Bacilli;o__Lactobacillales;f__Streptococcaceae;g__Streptococcus;s__Streptococcus hyointestinalis_A
K15584	NZ_JAAKGV010000010.1_132	RS_GCF_011043735.1	d__Bacteria;p__Pseudomonadota;c__Alphaproteobacteria;o__Rhizobiales;f__Beijerinckiaceae;g__Methylobacterium;s__Methylobacterium sp011043735
K15584	NZ_JAALBX010000008.1_184	RS_GCF_011077955.1	d__Bacteria;p__Pseudomonadota;c__Gammaproteobacteria;o__Enterobacterales;f__Enterobacteriaceae;g__Atlantibacter;s__Atlantibacter sp002358165
K15584	NZ_JAAMTH010000001.1_3163	RS_GCF_018283455.1	d__Bacteria;p__Bacillota;c__Bacilli;o__Bacillales;f__Planococcaceae;g__Planococcus;s__Planococcus sp018283455
K15584	NZ_JAAQRC020000001.1_4036	RS_GCF_019216885.1	d__Bacteria;p__Pseudomonadota;c__Alphaproteobacteria;o__Rhizobiales;f__Beijerinckiaceae;g__Methylobacterium;s__Methylobacterium sp019216885
K15584	NZ_JAATUR010000004.1_128	RS_GCF_011881725.1	d__Bacteria;p__Pseudomonadota;c__Gammaproteobacteria;o__Enterobacterales;f__Enterobacteriaceae;g__Escherichia;s__Escherichia coli_E
K15584	NZ_JAAXCU010000044.1_13	RS_GCF_012911845.1	d__Bacteria;p__Bacillota;c__Bacilli;o__Bacillales;f__Bacillaceae_I;g__Sutcliffiella_A;s__Sutcliffiella_A sp012911845
K15584	NZ_JAAXCV010000026.1_209	RS_GCF_012911895.1	d__Bacteria;p__Bacillota;c__Bacilli;o__Bacillales;f__Bacillaceae_B;g__Rossellomorea;s__Rossellomorea sp012911895
K15584	NZ_JAAXPR010000009.1_31	RS_GCF_012396585.1	d__Bacteria;p__Bacillota;c__Bacilli;o__Lactobacillales;f__Streptococcaceae;g__Streptococcus;s__Streptococcus ovuberis
K15584	NZ_JABAFY010000007.1_27	RS_GCF_012843875.1	d__Bacteria;p__Desulfobacterota;c__Desulfovibrionia;o__Desulfovibrionales;f__Desulfovibrionaceae;g__Desulfovibrio;s__Desulfovibrio sp900556755
K15584	NZ_JABBEA010000003.1_369	RS_GCF_012912005.1	d__Bacteria;p__Bacillota;c__Bacilli;o__Paenibacillales;f__Paenibacillaceae;g__Paenibacillus;s__Paenibacillus sp012912005
K15584	NZ_JABBNI010000022.1_20	RS_GCF_012926525.1	d__Bacteria;p__Bacillota_A;c__Clostridia;o__Clostridiales;f__Clostridiaceae;g__Clostridium_AM;s__Clostridium_AM muellerianum
K15584	NZ_JABBPN010000021.1_26	RS_GCF_012933385.1	d__Bacteria;p__Bacillota;c__Bacilli;o__Paenibacillales;f__Paenibacillaceae;g__Paenibacillus;s__Paenibacillus lemnae
K15584	NZ_JABBYG020000019.1_118	RS_GCF_012935325.2	d__Bacteria;p__Bacillota;c__Bacilli;o__Paenibacillales;f__Paenibacillaceae;g__Pristimantibacillus;s__Pristimantibacillus sp012935325
K15584	NZ_JABFTV010000007.1_26	RS_GCF_021404405.1	d__Bacteria;p__Pseudomonadota;c__Gammaproteobacteria;o__Pseudomonadales;f__Halomonadaceae;g__Halomonas;s__Halomonas aerodenitrificans
K15584	NZ_JABGCL010000013.1_58	RS_GCF_019800005.1	d__Bacteria;p__Pseudomonadota;c__Alphaproteobacteria;o__Geminicoccales;f__Geminicoccaceae;g__Geminicoccus;s__Geminicoccus sp019800005
K15584	NZ_JABJVN010000004.1_10	RS_GCF_013618475.1	d__Bacteria;p__Bacillota;c__Bacilli;o__Paenibacillales;f__Paenibacillaceae;g__Saccharibacillus;s__Saccharibacillus deserti
K15584	NZ_JABJXS010000004.1_258	RS_GCF_013155275.1	d__Bacteria;p__Pseudomonadota;c__Gammaproteobacteria;o__Enterobacterales;f__Enterobacteriaceae;g__Brenneria;s__Brenneria sp013155275
K15584	NZ_JABMCB010000166.1_114	RS_GCF_013359935.1	d__Bacteria;p__Bacillota;c__Bacilli;o__Paenibacillales;f__Paenibacillaceae;g__Paenibacillus;s__Paenibacillus xylanilyticus
K15584	NZ_JABMCC010000100.1_165	RS_GCF_013359905.1	d__Bacteria;p__Bacillota;c__Bacilli;o__Paenibacillales;f__Paenibacillaceae;g__Paenibacillus;s__Paenibacillus taichungensis
K15584	NZ_JABMKY010000002.1_42	RS_GCF_013204845.1	d__Bacteria;p__Bacillota;c__Bacilli;o__Paenibacillales;f__NBRC-103111;g__Paenibacillus_E;s__Paenibacillus_E qinlingensis
K15584	NZ_JABMKZ010000004.1_120	RS_GCF_013204855.1	d__Bacteria;p__Bacillota;c__Bacilli;o__Paenibacillales;f__NBRC-103111;g__Paenibacillus_E;s__Paenibacillus_E alba
K15584	NZ_JABUAE010000029.1_45	RS_GCF_013314535.1	d__Bacteria;p__Bacillota;c__Bacilli;o__Bacillales;f__Bacillaceae_G;g__Bacillus_A;s__Bacillus_A sp013314535
K15584	NZ_JABUYL010000008.1_135	RS_GCF_014897315.1	d__Bacteria;p__Pseudomonadota;c__Gammaproteobacteria;o__Enterobacterales;f__Enterobacteriaceae;g__Proteus;s__Proteus sp014897315
K15584	NZ_JABWCS010000215.1_29	RS_GCF_013359945.1	d__Bacteria;p__Bacillota;c__Bacilli;o__Paenibacillales;f__Paenibacillaceae;g__Paenibacillus;s__Paenibacillus agri
K15584	NZ_JABWRE020000001.1_2204	RS_GCF_014268815.2	d__Bacteria;p__Pseudomonadota;c__Gammaproteobacteria;o__Pseudomonadales;f__Pseudomonadaceae;g__Pseudomonas_E;s__Pseudomonas_E urmiensis
K15584	NZ_JABWRY020000001.1_3088	RS_GCF_014269205.2	d__Bacteria;p__Pseudomonadota;c__Gammaproteobacteria;o__Pseudomonadales;f__Pseudomonadaceae;g__Pseudomonas_E;s__Pseudomonas_E kermanshahensis
K15584	NZ_JABWSY010000017.1_104	RS_GCF_013396335.1	d__Bacteria;p__Bacillota;c__Bacilli;o__Bacillales;f__DSM-18226;g__Neobacillus;s__Neobacillus sp013396335
K15584	NZ_JABWTK010000006.1_75	RS_GCF_020071995.1	d__Bacteria;p__Bacillota;c__Bacilli;o__Bacillales;f__Planococcaceae;g__Planococcus;s__Planococcus chinensis
K15584	NZ_JABXYU010000001.1_1218	RS_GCF_013394795.1	d__Bacteria;p__Fusobacteriota;c__Fusobacteriia;o__Fusobacteriales;f__Leptotrichiaceae;g__Leptotrichia;s__Leptotrichia sp013394795
K15584	NZ_JACBFD010000027.1_67	RS_GCF_013391405.1	d__Bacteria;p__Bacillota;c__Bacilli;o__Staphylococcales;f__Staphylococcaceae;g__Staphylococcus;s__Staphylococcus sp013391405
K15584	NZ_JACCBX010000008.1_136	RS_GCF_013409995.1	d__Bacteria;p__Bacillota;c__Bacilli;o__Bacillales;f__DSM-18226;g__Neobacillus;s__Neobacillus niacini_B
K15584	NZ_JACHGO010000001.1_485	RS_GCF_014202345.1	d__Bacteria;p__Desulfobacterota;c__Desulfovibrionia;o__Desulfovibrionales;f__Desulfovibrionaceae;g__Desulfovibrio;s__Desulfovibrio intestinalis
K15584	NZ_JACHHJ010000001.1_632	RS_GCF_014207655.1	d__Bacteria;p__Bacillota;c__Bacilli;o__Bacillales_H;f__Marinococcaceae;g__Geomicrobium;s__Geomicrobium halophilum
K15584	NZ_JACHXK010000007.1_155	RS_GCF_014192105.1	d__Bacteria;p__Bacillota;c__Bacilli;o__Paenibacillales;f__Paenibacillaceae;g__Paenibacillus_Z;s__Paenibacillus_Z phyllosphaerae
K15584	NZ_JACHXW010000023.1_32	RS_GCF_014192395.1	d__Bacteria;p__Bacillota;c__Bacilli;o__Paenibacillales;f__Paenibacillaceae;g__Pristimantibacillus;s__Pristimantibacillus endophyticus
K15584	NZ_JACHZE010000009.1_171	RS_GCF_014193285.1	d__Bacteria;p__Pseudomonadota;c__Gammaproteobacteria;o__Enterobacterales;f__Enterobacteriaceae;g__Atlantibacter;s__Atlantibacter sp002345315
K15584	NZ_JACIDF010000012.1_66	RS_GCF_014196195.1	d__Bacteria;p__Bacillota;c__Bacilli;o__Bacillales;f__Anoxybacillaceae;g__Anoxybacillus_A;s__Anoxybacillus_A rupiensis
K15584	NZ_JACJFM010000005.1_82	RS_GCF_014164585.1	d__Bacteria;p__Pseudomonadota;c__Gammaproteobacteria;o__Pseudomonadales;f__Halomonadaceae;g__Oceanospirillum;s__Oceanospirillum sp014164585
K15584	NZ_JACJJC010000007.1_8	RS_GCF_016899755.1	d__Bacteria;p__Pseudomonadota;c__Gammaproteobacteria;o__Burkholderiales;f__Burkholderiaceae_A;g__Sutterella;s__Sutterella massiliensis
K15584	NZ_JACJLC010000081.1_7	RS_GCF_016901955.1	d__Bacteria;p__Bacillota_A;c__Clostridia;o__Oscillospirales;f__Oscillospiraceae;g__Flavonifractor;s__Flavonifractor phocaeensis_A
K15584	NZ_JACJPO010000028.1_26	RS_GCF_014696105.1	d__Bacteria;p__Cyanobacteriota;c__Cyanobacteriia;o__Elainellales;f__Elainellaceae;g__JAAUTJ01;s__JAAUTJ01 sp014696105
K15584	NZ_JACJPW010000037.1_40	RS_GCF_014696265.1	d__Bacteria;p__Cyanobacteriota;c__Cyanobacteriia;o__Cyanobacteriales;f__Phormidiaceae_A;g__FACHB-1375;s__FACHB-1375 sp014696265
K15584	NZ_JACJVP010000051.1_21	RS_GCF_014212125.1	d__Bacteria;p__Bacillota;c__Bacilli;o__Paenibacillales;f__Paenibacillaceae;g__Cohnella;s__Cohnella nanjingensis
K15584	NZ_JACJVQ010000004.1_69	RS_GCF_014212135.1	d__Bacteria;p__Bacillota;c__Bacilli;o__Paenibacillales;f__Paenibacillaceae;g__Cohnella;s__Cohnella thailandensis
K15584	NZ_JACJVR010000003.1_31	RS_GCF_014212175.1	d__Bacteria;p__Bacillota;c__Bacilli;o__Paenibacillales;f__Paenibacillaceae;g__Cohnella;s__Cohnella xylanilytica
K15584	NZ_JACLZI010000049.1_47	RS_GCF_014280935.1	d__Bacteria;p__Bacillota;c__Bacilli;o__Bacillales_D;f__Amphibacillaceae;g__Aquibacillus;s__Aquibacillus kalidii
K15584	NZ_JACMIA010000001.1_4218	RS_GCF_014252955.1	d__Bacteria;p__Pseudomonadota;c__Alphaproteobacteria;o__Rhizobiales;f__Stappiaceae;g__Stappia;s__Stappia sp014252955
K15584	NZ_JACRSZ010000001.1_749	RS_GCF_014385005.1	d__Bacteria;p__Bacillota_A;c__Clostridia;o__Lachnospirales;f__Lachnospiraceae;g__Marvinbryantia;s__Marvinbryantia shaoxingensis
K15584	NZ_JACSMR010000015.1_44	RS_GCF_018618755.1	d__Bacteria;p__Bacillota;c__Bacilli;o__Exiguobacterales;f__Exiguobacteraceae;g__Exiguobacterium_A;s__Exiguobacterium_A sp018618755
K15584	NZ_JACSNP010000011.1_41	RS_GCF_016900045.1	d__Bacteria;p__Fusobacteriota;c__Fusobacteriia;o__Fusobacteriales;f__Fusobacteriaceae;g__Fusobacterium_A;s__Fusobacterium_A sp900549465
K15584	NZ_JACSQI010000009.1_138	RS_GCF_014836715.1	d__Bacteria;p__Pseudomonadota;c__Gammaproteobacteria;o__Enterobacterales;f__Enterobacteriaceae;g__Escherichia;s__Escherichia whittamii
K15584	NZ_JACSQL010000007.1_166	RS_GCF_014836635.1	d__Bacteria;p__Bacillota;c__Bacilli;o__Paenibacillales;f__Paenibacillaceae;g__Paenibacillus;s__Paenibacillus gallinarum
K15584	NZ_JACTUZ010000094.1_4	RS_GCF_014490445.1	d__Bacteria;p__Pseudomonadota;c__Alphaproteobacteria;o__Acetobacterales;f__Acetobacteraceae;g__Roseomonas_D;s__Roseomonas_D ludipueritiae
K15584	NZ_JACTVA010000034.1_54	RS_GCF_014490485.1	d__Bacteria;p__Pseudomonadota;c__Alphaproteobacteria;o__Acetobacterales;f__Acetobacteraceae;g__Roseomonas_D;s__Roseomonas_D aerophila
K15584	NZ_JACVDA010000004.1_60	RS_GCF_016552165.1	d__Bacteria;p__Bacillota_A;c__Clostridia;o__Tissierellales;f__Peptoniphilaceae;g__Parvimonas;s__Parvimonas parva
K15584	NZ_JACVVD010000004.1_419	RS_GCF_014534655.1	d__Bacteria;p__Bacillota;c__Bacilli;o__Paenibacillales;f__NBRC-103111;g__Paenibacillus_E;s__Paenibacillus_E sp014534655
K15584	NZ_JACWCT010000164.1_33	RS_GCF_016613415.1	d__Bacteria;p__Pseudomonadota;c__Alphaproteobacteria;o__Rhizobiales;f__Beijerinckiaceae;g__Methylobacterium;s__Methylobacterium ajmalii
K15584	NZ_JACXAI010000022.1_23	RS_GCF_014773385.1	d__Bacteria;p__Bacillota;c__Bacilli;o__Bacillales;f__Bacillaceae;g__IB182487;s__IB182487 sp014773385
K15584	NZ_JACXIY010000010.1_39	RS_GCF_014705655.1	d__Bacteria;p__Bacillota;c__Bacilli;o__Paenibacillales;f__Paenibacillaceae;g__Pristimantibacillus;s__Pristimantibacillus sp014705655
K15584	NZ_JACXJA010000056.1_38	RS_GCF_014705615.1	d__Bacteria;p__Bacillota;c__Bacilli;o__Paenibacillales;f__NBRC-103111;g__Paenibacillus_AB;s__Paenibacillus_AB oceani
K15584	NZ_JADCKF010000004.1_7	RS_GCF_014982855.1	d__Bacteria;p__Bacillota_A;c__Clostridia;o__Oscillospirales;f__Oscillospiraceae;g__Pseudoflavonifractor_A;s__Pseudoflavonifractor_A gallinarum
K15584	NZ_JADEWO010000005.1_149	RS_GCF_015207605.1	d__Bacteria;p__Cyanobacteriota;c__Cyanobacteriia;o__Elainellales;f__Elainellaceae;g__Oculatella;s__Oculatella sp015207605
K15584	NZ_JADGMI010000004.1_201	RS_GCF_015234305.1	d__Bacteria;p__Pseudomonadota;c__Gammaproteobacteria;o__Enterobacterales;f__Enterobacteriaceae;g__Superficieibacter;s__Superficieibacter sp900766525
K15584	NZ_JADIIO010000001.1_56	RS_GCF_015594545.1	d__Bacteria;p__Bacillota;c__Bacilli;o__Staphylococcales;f__Staphylococcaceae;g__Staphylococcus;s__Staphylococcus durrellii
K15584	NZ_JADMVE010000003.1_237	RS_GCF_015547515.1	d__Bacteria;p__Bacillota_A;c__Clostridia;o__Eubacteriales;f__Eubacteriaceae;g__Eubacterium;s__Eubacterium sp015547515
K15584	NZ_JADNGY010000002.1_133	RS_GCF_015553625.1	d__Bacteria;p__Bacillota;c__Bacilli;o__Lactobacillales;f__Streptococcaceae;g__Streptococcus;s__Streptococcus australis_B
K15584	NZ_JADPEL010000067.1_5	RS_GCF_015667795.1	d__Bacteria;p__Bacillota_A;c__Clostridia;o__Clostridiales;f__Clostridiaceae;g__Clostridium;s__Clostridium sp015667795
K15584	NZ_JADPET010000068.1_11	RS_GCF_015667935.1	d__Bacteria;p__Bacillota_A;c__Clostridia;o__Peptostreptococcales;f__Peptostreptococcaceae;g__Intestinibacter;s__Intestinibacter sp900540355
K15584	NZ_JADPMR010000001.1_1806	RS_GCF_015686695.1	d__Bacteria;p__Pseudomonadota;c__Gammaproteobacteria;o__Enterobacterales_A;f__Vibrionaceae;g__Vibrio;s__Vibrio nitrifigilis
K15584	NZ_JAEEGC010000012.1_2	RS_GCF_019207025.1	d__Bacteria;p__Bacillota_A;c__Clostridia;o__Clostridiales;f__Clostridiaceae;g__Clostridium_AM;s__Clostridium_AM thailandense
K15584	NZ_JAEHOQ010000009.1_84	RS_GCF_016239305.1	d__Bacteria;p__Pseudomonadota;c__Gammaproteobacteria;o__Enterobacterales;f__Enterobacteriaceae;g__Proteus;s__Proteus vulgaris_C
K15584	NZ_JAEL01000004.1_77	RS_GCF_000518885.1	d__Bacteria;p__Bacillota;c__Bacilli;o__Bacillales;f__DSM-18226;g__Cytobacillus;s__Cytobacillus sp000518885
K15584	NZ_JAEMXM010000001.1_206	RS_GCF_016482785.1	d__Bacteria;p__Bacillota;c__Bacilli;o__Paenibacillales;f__YIM-B00363;g__Paenibacillus_AE;s__Paenibacillus_AE sp016482785
K15584	NZ_JAENHL010000008.1_1629	RS_GCF_016595235.1	d__Bacteria;p__Pseudomonadota;c__Alphaproteobacteria;o__Rhizobiales;f__Aestuariivirgaceae;g__Nordella;s__Nordella sp016595235
K15584	NZ_JAEOAH010000009.1_9	RS_GCF_016612995.1	d__Bacteria;p__Bacillota;c__Bacilli;o__Bacillales;f__Planococcaceae;g__Viridibacillus;s__Viridibacillus soli
K15584	NZ_JAERIS010000030.1_7	RS_GCF_017979425.1	d__Bacteria;p__Campylobacterota;c__Campylobacteria;o__Campylobacterales;f__Helicobacteraceae;g__Helicobacter_E;s__Helicobacter_E salomonis
K15584	NZ_JAERIT010000003.1_199	RS_GCF_017979475.1	d__Bacteria;p__Campylobacterota;c__Campylobacteria;o__Campylobacterales;f__Helicobacteraceae;g__Helicobacter_D;s__Helicobacter_D pullorum
K15584	NZ_JAERJD010000004.1_146	RS_GCF_018257795.1	d__Bacteria;p__Pseudomonadota;c__Gammaproteobacteria;o__Enterobacterales;f__Enterobacteriaceae;g__JGM124;s__JGM124 sp018257795
K15584	NZ_JAETXJ010000003.1_188	RS_GCF_022508225.1	d__Bacteria;p__Desulfobacterota;c__Desulfovibrionia;o__Desulfovibrionales;f__Desulfovibrionaceae;g__Desulfovibrio;s__Desulfovibrio sp022508225
K15584	NZ_JAETZZ010000002.1_344	RS_GCF_022627325.1	d__Bacteria;p__Pseudomonadota;c__Gammaproteobacteria;o__Pseudomonadales;f__Pseudomonadaceae;g__Pseudomonas_E;s__Pseudomonas_E putida_X
K15584	NZ_JAEUAN010000009.1_178	RS_GCF_019511445.1	d__Bacteria;p__Pseudomonadota;c__Alphaproteobacteria;o__Rhizobiales;f__Rhizobiaceae;g__Neorhizobium;s__Neorhizobium wenxiniae_A
K15584	NZ_JAFBDB010000005.1_324	RS_GCF_016908015.1	d__Bacteria;p__Bacillota_A;c__Clostridia;o__Clostridiales;f__Clostridiaceae;g__Clostridium_AK;s__Clostridium_AK pascui
K15584	NZ_JAFBDS010000007.1_10	RS_GCF_016908375.1	d__Bacteria;p__Bacillota;c__Bacilli;o__Bacillales_D;f__Amphibacillaceae;g__Amphibacillus_C;s__Amphibacillus_C cookii
K15584	NZ_JAFBDU010000001.1_339	RS_GCF_016908395.1	d__Bacteria;p__Bacillota;c__Bacilli;o__Bacillales;f__Bacillaceae;g__Metabacillus;s__Metabacillus crassostreae
K15584	NZ_JAFBDZ010000009.1_15	RS_GCF_016908495.1	d__Bacteria;p__Bacillota;c__Bacilli;o__Bacillales;f__Bacillaceae_B;g__Bacillus_BW;s__Bacillus_BW pakistanensis
K15584	NZ_JAFBEC010000021.1_20	RS_GCF_016908595.1	d__Bacteria;p__Bacillota;c__Bacilli;o__Bacillales_H;f__Marinococcaceae;g__Geomicrobium_A;s__Geomicrobium_A sediminis
K15584	NZ_JAFBEG010000014.1_36	RS_GCF_016908635.1	d__Bacteria;p__Bacillota_F;c__Halanaerobiia;o__Halobacteroidales;f__Acetohalobiaceae;g__Sporohalobacter;s__Sporohalobacter salinus
K15584	NZ_JAFBEX010000010.1_10	RS_GCF_016908975.1	d__Bacteria;p__Bacillota;c__Bacilli;o__Bacillales;f__DSM-18226;g__Neobacillus;s__Neobacillus cucumis
K15584	NZ_JAFBFA010000032.1_15	RS_GCF_016909015.1	d__Bacteria;p__Bacillota;c__Bacilli;o__Bacillales_D;f__Amphibacillaceae;g__Gracilibacillus;s__Gracilibacillus alcaliphilus
K15584	NZ_JAFBFC010000002.1_136	RS_GCF_016909075.1	d__Bacteria;p__Bacillota;c__Bacilli;o__Bacillales;f__Bacillaceae_H;g__Priestia;s__Priestia iocasae
K15584	NZ_JAFFHZ010000001.1_4843	RS_GCF_017052585.1	d__Bacteria;p__Bacillota;c__Bacilli;o__Paenibacillales;f__Paenibacillaceae;g__Paenibacillus_B;s__Paenibacillus_B apiarius
K15584	NZ_JAFFQR010000063.1_36	RS_GCF_020736845.1	d__Bacteria;p__Bacillota;c__Bacilli;o__Paenibacillales;f__Paenibacillaceae;g__Paenibacillus;s__Paenibacillus farraposensis
K15584	NZ_JAFIQV010000007.1_114	RS_GCF_017356015.1	d__Bacteria;p__Pseudomonadota;c__Alphaproteobacteria;o__Azospirillales;f__Azospirillaceae;g__Azospirillum;s__Azospirillum sp017356015
K15584	NZ_JAFREL010000085.1_20	RS_GCF_017377655.1	d__Bacteria;p__Bacillota;c__Bacilli;o__Lactobacillales;f__Enterococcaceae;g__Enterococcus_A;s__Enterococcus_A sp017377655
K15584	NZ_JAGDEL010000003.1_9	RS_GCF_017497975.1	d__Bacteria;p__Bacillota;c__Bacilli;o__Bacillales;f__Bacillaceae;g__Metabacillus;s__Metabacillus bambusae
K15584	NZ_JAGEVL010000003.1_411	RS_GCF_017583065.1	d__Bacteria;p__Bacillota;c__Bacilli;o__Staphylococcales;f__Staphylococcaceae;g__Staphylococcus;s__Staphylococcus shinii
K15584	NZ_JAGFVL010000062.1_24	RS_GCF_017599345.1	d__Bacteria;p__Bacillota;c__Bacilli;o__Bacillales_D;f__Amphibacillaceae;g__Gracilibacillus;s__Gracilibacillus suaedae
K15584	NZ_JAGGKA010000012.1_91	RS_GCF_017873215.1	d__Bacteria;p__Bacillota_A;c__Clostridia;o__Clostridiales;f__Clostridiaceae;g__Clostridium_AO;s__Clostridium_AO tetanomorphum
K15584	NZ_JAGGKG010000001.1_382	RS_GCF_017873435.1	d__Bacteria;p__Bacillota;c__Bacilli;o__Paenibacillales;f__Paenibacillaceae;g__Paenibacillus_A;s__Paenibacillus_A turicensis
K15584	NZ_JAGGKH010000021.1_53	RS_GCF_017873565.1	d__Bacteria;p__Bacillota;c__Bacilli;o__Bacillales;f__Bacillaceae_C;g__Lederbergia;s__Lederbergia galactosidilytica
K15584	NZ_JAGGLI010000031.1_7	RS_GCF_017874355.1	d__Bacteria;p__Bacillota_A;c__Clostridia;o__Peptostreptococcales;f__Filifactoraceae;g__Acetoanaerobium;s__Acetoanaerobium pronyense
K15584	NZ_JAGGLV010000001.1_654	RS_GCF_017874735.1	d__Bacteria;p__Bacillota;c__Bacilli;o__Paenibacillales;f__Paenibacillaceae;g__Paenibacillus;s__Paenibacillus silagei
K15584	NZ_JAGGNR010000010.1_141	RS_GCF_018614975.1	d__Bacteria;p__Bacillota;c__Bacilli;o__Paenibacillales;f__Paenibacillaceae;g__Paenibacillus;s__Paenibacillus polymyxa_E
K15584	NZ_JAGGQG010000002.1_370	RS_GCF_018613415.1	d__Bacteria;p__Bacillota;c__Bacilli;o__Bacillales;f__DSM-18226;g__Neobacillus;s__Neobacillus sp018613415
K15584	NZ_JAGGQW010000024.1_81	RS_GCF_018613065.1	d__Bacteria;p__Bacillota;c__Bacilli;o__Bacillales;f__DSM-18226;g__Neobacillus;s__Neobacillus sp018613065
K15584	NZ_JAGIKV010000023.1_96	RS_GCF_017874615.1	d__Bacteria;p__Bacillota;c__Bacilli;o__Paenibacillales;f__Paenibacillaceae;g__Paenibacillus;s__Paenibacillus xylanexedens
K15584	NZ_JAGINK010000001.1_3566	RS_GCF_017875955.1	d__Bacteria;p__Pseudomonadota;c__Gammaproteobacteria;o__Pseudomonadales;f__Pseudomonadaceae;g__Pseudomonas_E;s__Pseudomonas_E sp017875955
K15584	NZ_JAGINM010000004.1_382	RS_GCF_017876095.1	d__Bacteria;p__Pseudomonadota;c__Alphaproteobacteria;o__Azospirillales;f__Azospirillaceae;g__Azospirillum;s__Azospirillum agricola
K15584	NZ_JAGKSQ010000009.1_38	RS_GCF_017939705.1	d__Bacteria;p__Bacillota;c__Bacilli;o__Bacillales_H;f__Bacillaceae_D;g__Halalkalibacter;s__Halalkalibacter suaedae
K15584	NZ_JAGSSY010000007.1_7	RS_GCF_018145655.1	d__Bacteria;p__Campylobacterota;c__Campylobacteria;o__Campylobacterales;f__Campylobacteraceae;g__Campylobacter_A;s__Campylobacter_A anatolicus
K15584	NZ_JAGTXM010000005.1_278	RS_GCF_018252635.1	d__Bacteria;p__Pseudomonadota;c__Gammaproteobacteria;o__Enterobacterales;f__Enterobacteriaceae;g__Citrobacter_A;s__Citrobacter_A amalonaticus_E
K15584	NZ_JAGXCY010000062.1_8	RS_GCF_018310695.1	d__Bacteria;p__Bacillota;c__Bacilli;o__Paenibacillales;f__Paenibacillaceae;g__Paenibacillus;s__Paenibacillus sp018310695
K15584	NZ_JAGXJW010000002.1_169	RS_GCF_019091135.1	d__Bacteria;p__Bacillota;c__Bacilli;o__Paenibacillales;f__Paenibacillaceae;g__Cohnella;s__Cohnella sp019091135
K15584	NZ_JAHBRW010000001.1_506	RS_GCF_018398315.1	d__Bacteria;p__Pseudomonadota;c__Alphaproteobacteria;o__Rhizobiales;f__Beijerinckiaceae;g__Chelatococcus;s__Chelatococcus sp018398315
K15584	NZ_JAHBRX010000001.1_4017	RS_GCF_018398335.1	d__Bacteria;p__Pseudomonadota;c__Alphaproteobacteria;o__Rhizobiales;f__Beijerinckiaceae;g__Chelatococcus;s__Chelatococcus sp018398335
K15584	NZ_JAHIAB010000003.1_105	RS_GCF_018760365.1	d__Bacteria;p__Pseudomonadota;c__Alphaproteobacteria;o__Rhodobacterales;f__Rhodobacteraceae;g__Pseudooceanicola;s__Pseudooceanicola endophyticus
K15584	NZ_JAHKRC010000016.1_34	RS_GCF_019345465.1	d__Bacteria;p__Pseudomonadota;c__Gammaproteobacteria;o__Pseudomonadales;f__Pseudomonadaceae;g__Pseudomonas_E;s__Pseudomonas_E sp019345465
K15584	NZ_JAHLOQ010000020.1_10	RS_GCF_018917435.1	d__Bacteria;p__Bacillota_A;c__Clostridia;o__Peptostreptococcales;f__Peptostreptococcaceae;g__Intestinibacter;s__Intestinibacter bartlettii_A
K15584	NZ_JAHNZO010000003.1_37	RS_GCF_018998565.1	d__Bacteria;p__Bacillota;c__Bacilli;o__Paenibacillales;f__NBRC-103111;g__Paenibacillus_G;s__Paenibacillus_G sp018998565
K15584	NZ_JAHPZO010000013.1_78	RS_GCF_019042655.1	d__Bacteria;p__Bacillota;c__Bacilli;o__Bacillales;f__Planococcaceae;g__Planococcus;s__Planococcus sp019042655
K15584	NZ_JAHQCX010000003.1_303	RS_GCF_019042245.1	d__Bacteria;p__Bacillota_A;c__Clostridia;o__Lachnospirales;f__Lachnospiraceae;g__Diplocloster;s__Diplocloster modestus
K15584	NZ_JAHUXA010000016.1_69	RS_GCF_019218745.1	d__Bacteria;p__Pseudomonadota;c__Gammaproteobacteria;o__Enterobacterales;f__Enterobacteriaceae;g__Enterobacter_D;s__Enterobacter_D sp019218745
K15584	NZ_JAHXYW010000031.1_1	RS_GCF_019969725.1	d__Bacteria;p__Bacillota;c__Bacilli;o__Bacillales;f__DSM-18226;g__Neobacillus;s__Neobacillus bataviensis_A
K15584	NZ_JAHZPA010000002.1_65	RS_GCF_019929225.1	d__Bacteria;p__Bacillota;c__Bacilli;o__Lactobacillales;f__Streptococcaceae;g__Streptococcus;s__Streptococcus sanguinis_J
K15584	NZ_JAIBLJ010000047.1_16	RS_GCF_020179385.1	d__Bacteria;p__Bacillota;c__Bacilli;o__Bacillales_G;f__Fictibacillaceae;g__Pseudalkalibacillus;s__Pseudalkalibacillus sp020179385
K15584	NZ_JAIEUI010000007.1_125	RS_GCF_022234545.1	d__Bacteria;p__Bacillota;c__Bacilli;o__Paenibacillales;f__Paenibacillaceae;g__Paenibacillus;s__Paenibacillus piscarius
K15584	NZ_JAIOAP010000002.1_34	RS_GCF_021190915.1	d__Bacteria;p__Bacillota;c__Bacilli;o__Paenibacillales;f__Paenibacillaceae;g__Cohnella;s__Cohnella sp021190915
K15584	NZ_JAIOTY010000001.1_145	RS_GCF_019931275.1	d__Bacteria;p__Desulfobacterota;c__Desulfovibrionia;o__Desulfovibrionales;f__Desulfovibrionaceae;g__Cupidesulfovibrio;s__Cupidesulfovibrio sp019931275
K15584	NZ_JAIQCL010000009.1_118	RS_GCF_020023385.1	d__Bacteria;p__Bacillota;c__Bacilli;o__Bacillales;f__Planococcaceae;g__Planococcus;s__Planococcus sp020023385
K15584	NZ_JAIQUM010000075.1_5	RS_GCF_020075705.1	d__Bacteria;p__Bacillota;c__Bacilli;o__Bacillales;f__Bacillaceae;g__Metabacillus;s__Metabacillus sp020075705
K15584	NZ_JAIVEM010000140.1_189	RS_GCF_020404765.1	d__Bacteria;p__Bacillota;c__Bacilli;o__Paenibacillales;f__Paenibacillaceae;g__Paenibacillus;s__Paenibacillus sp020404765
K15584	NZ_JAIVKL010000002.1_102	RS_GCF_020524045.1	d__Bacteria;p__Bacillota;c__Bacilli;o__Bacillales;f__Bacillaceae;g__Metabacillus;s__Metabacillus litoralis_C
K15584	NZ_JAIVLH010000002.1_130	RS_GCF_020524345.1	d__Bacteria;p__Bacillota;c__Bacilli;o__Bacillales;f__Bacillaceae;g__Metabacillus;s__Metabacillus niabensis_B
K15584	NZ_JAIWPG020000001.1_337	RS_GCF_020532665.2	d__Bacteria;p__Pseudomonadota;c__Gammaproteobacteria;o__Enterobacterales;f__Enterobacteriaceae;g__Lelliottia;s__Lelliottia sp020532665
K15584	NZ_JAJAFR010000002.1_511	RS_GCF_020734105.1	d__Bacteria;p__Bacillota;c__Bacilli;o__Bacillales_H;f__Bacillaceae_D;g__Halalkalibacter;s__Halalkalibacter sp020734105
K15584	NZ_JAJFOW010000008.1_179	RS_GCF_020731285.1	d__Bacteria;p__Bacillota;c__Bacilli;o__Paenibacillales;f__Paenibacillaceae;g__Cohnella;s__Cohnella sp020731285
K15584	NZ_JAJISC010000008.1_157	RS_GCF_024790395.1	d__Bacteria;p__Pseudomonadota;c__Gammaproteobacteria;o__Pseudomonadales;f__Halomonadaceae;g__Halomonas;s__Halomonas sp024790395
K15584	NZ_JAJNMU010000004.1_311	RS_GCF_022458865.1	d__Bacteria;p__Bacillota;c__Bacilli;o__Paenibacillales;f__NBRC-103111;g__Paenibacillus_S;s__Paenibacillus_S periandrae
K15584	NZ_JAJSPR010000026.1_22	RS_GCF_021282585.1	d__Bacteria;p__Pseudomonadota;c__Gammaproteobacteria;o__Pseudomonadales;f__Pseudomonadaceae;g__Pseudomonas_E;s__Pseudomonas_E alloputida
K15584	NZ_JAJVHF010000001.1_72	RS_GCF_022171985.1	d__Bacteria;p__Pseudomonadota;c__Gammaproteobacteria;o__Enterobacterales;f__Enterobacteriaceae;g__Lelliottia;s__Lelliottia chinensis
K15584	NZ_JAKCNS010000112.1_16	RS_GCF_021440345.1	d__Bacteria;p__Pseudomonadota;c__Gammaproteobacteria;o__Enterobacterales;f__Enterobacteriaceae;g__Kluyvera;s__Kluyvera intermedia_A
K15584	NZ_JAKGAO010000011.1_373	RS_GCF_021532315.1	d__Bacteria;p__Bacillota;c__Bacilli;o__Paenibacillales;f__Paenibacillaceae;g__Paenibacillus_I;s__Paenibacillus_I tarimensis
K15584	NZ_JAKGAP010000028.1_52	RS_GCF_021532375.1	d__Bacteria;p__Bacillota;c__Bacilli;o__Paenibacillales;f__Paenibacillaceae;g__Pristimantibacillus;s__Pristimantibacillus alkaliterrae
K15584	NZ_JAKGCR010000020.1_34	RS_GCF_022668875.1	d__Bacteria;p__Bacillota;c__Bacilli;o__Bacillales;f__Domibacillaceae;g__Domibacillus;s__Domibacillus sp022668875
K15584	NZ_JAKGCS010000017.1_291	RS_GCF_021556395.1	d__Bacteria;p__Pseudomonadota;c__Alphaproteobacteria;o__Rhizobiales;f__Amorphaceae;g__Acuticoccus;s__Acuticoccus sp021556395
K15584	NZ_JAKGUE010000017.1_53	RS_GCF_021568795.1	d__Bacteria;p__Synergistota;c__Synergistia;o__Synergistales;f__Dethiosulfovibrionaceae;g__Dethiosulfovibrio;s__Dethiosulfovibrio faecalis
K15584	NZ_JAKGUG010000007.1_88	RS_GCF_021568855.1	d__Bacteria;p__Synergistota;c__Synergistia;o__Synergistales;f__Dethiosulfovibrionaceae;g__Dethiosulfovibrio;s__Dethiosulfovibrio russensis
K15584	NZ_JAKJHW010000002.1_639	RS_GCF_021646685.1	d__Bacteria;p__Bacillota;c__Bacilli;o__Bacillales_G;f__Fictibacillaceae;g__Pseudalkalibacillus;s__Pseudalkalibacillus sp021646685
K15584	NZ_JAKMAJ010000011.1_102	RS_GCF_022378355.1	d__Bacteria;p__Pseudomonadota;c__Gammaproteobacteria;o__Enterobacterales;f__Enterobacteriaceae;g__Brenneria;s__Brenneria sp022378355
K15584	NZ_JAKNCT010000001.1_199	RS_GCF_022134585.1	d__Bacteria;p__Pseudomonadota;c__Gammaproteobacteria;o__Burkholderiales;f__Burkholderiaceae_A;g__Mesosutterella;s__Mesosutterella sp022134585
K15584	NZ_JAKRNK010000001.1_876	RS_GCF_022346885.1	d__Bacteria;p__Bacillota;c__Bacilli;o__Paenibacillales;f__Paenibacillaceae;g__Paenibacillus_B;s__Paenibacillus_B sp022346885
K15584	NZ_JAKRNM010000007.1_156	RS_GCF_022346995.1	d__Bacteria;p__Bacillota;c__Bacilli;o__Paenibacillales;f__Paenibacillaceae;g__Paenibacillus;s__Paenibacillus sp022346995
K15584	NZ_JAKRWM010000008.1_27	RS_GCF_022352055.1	d__Bacteria;p__Bacillota;c__Bacilli;o__Paenibacillales;f__Paenibacillaceae;g__Cohnella;s__Cohnella sp022352055
K15584	NZ_JAKZJU010000006.1_10	RS_GCF_022809315.1	d__Bacteria;p__Pseudomonadota;c__Gammaproteobacteria;o__Burkholderiales;f__Burkholderiaceae_A;g__Mesosutterella;s__Mesosutterella sp022809315
K15584	NZ_JALAZE010000001.1_547	RS_GCF_022809095.1	d__Bacteria;p__Bacillota;c__Bacilli;o__Bacillales;f__Aeribacillaceae;g__Bacillus_BZ;s__Bacillus_BZ kexueae
K15584	NZ_JALBGD010000003.1_135	RS_GCF_023507705.1	d__Bacteria;p__Pseudomonadota;c__Alphaproteobacteria;o__Rhizobiales;f__Stappiaceae;g__Stappia;s__Stappia sp023507705
K15584	NZ_JALGBZ010000007.1_20	RS_GCF_023757625.1	d__Bacteria;p__Pseudomonadota;c__Gammaproteobacteria;o__Pseudomonadales;f__Halomonadaceae;g__Halomonas;s__Halomonas sp023757625
K15584	NZ_JALIFO010000007.1_41	RS_GCF_022867805.1	d__Bacteria;p__Bacillota_A;c__Clostridia;o__Lachnospirales;f__Lachnospiraceae;g__Pseudolachnospira;s__Pseudolachnospira sp022867805
K15584	NZ_JALIRP010000022.1_31	RS_GCF_022898935.1	d__Bacteria;p__Bacillota;c__Bacilli;o__Paenibacillales;f__Paenibacillaceae;g__Paenibacillus;s__Paenibacillus sp022898935
K15584	NZ_JALIRS010000016.1_35	RS_GCF_023337795.1	d__Bacteria;p__Bacillota;c__Bacilli;o__Bacillales;f__Planococcaceae;g__Lysinibacillus;s__Lysinibacillus sp023337795
K15584	NZ_JALKEV010000007.1_54	RS_GCF_023017105.1	d__Bacteria;p__Bacillota;c__Bacilli;o__Bacillales_H;f__Bacillaceae_D;g__Halalkalibacter;s__Halalkalibacter sp023017105
K15584	NZ_JALRMO010000001.1_1237	RS_GCF_023276405.1	d__Bacteria;p__Bacillota;c__Bacilli;o__Paenibacillales;f__NBRC-103111;g__Paenibacillus_AF;s__Paenibacillus_AF sp023276405
K15584	NZ_JAMBLT010000009.1_43	RS_GCF_023336895.1	d__Bacteria;p__Pseudomonadota;c__Gammaproteobacteria;o__Burkholderiales;f__Burkholderiaceae_A;g__Aphodousia;s__Aphodousia secunda_B
K15584	NZ_JAMBNS010000016.1_38	RS_GCF_023715225.1	d__Bacteria;p__Bacillota;c__Bacilli;o__Bacillales;f__DSM-18226;g__Robertmurraya;s__Robertmurraya korlensis_B
K15584	NZ_JAMBOO010000005.1_39	RS_GCF_023715895.1	d__Bacteria;p__Bacillota;c__Bacilli;o__Bacillales;f__Domibacillaceae;g__Domibacillus;s__Domibacillus indicus_A
K15584	NZ_JAMLJI010000002.1_403	RS_GCF_023712105.1	d__Bacteria;p__Pseudomonadota;c__Gammaproteobacteria;o__Pseudomonadales;f__Halomonadaceae;g__Larsenimonas;s__Larsenimonas suaedae
K15584	NZ_JAMLJJ010000003.1_38	RS_GCF_023736155.1	d__Bacteria;p__Pseudomonadota;c__Gammaproteobacteria;o__Pseudomonadales;f__Halomonadaceae;g__Larsenimonas;s__Larsenimonas salina
K15584	NZ_JAMLJK010000001.1_327	RS_GCF_023700005.1	d__Bacteria;p__Pseudomonadota;c__Gammaproteobacteria;o__Pseudomonadales;f__Halomonadaceae;g__Larsenimonas;s__Larsenimonas sp023700005
K15584	NZ_JAMYWY010000001.1_5050	RS_GCF_024159265.1	d__Bacteria;p__Bacillota;c__Bacilli;o__Paenibacillales;f__Paenibacillaceae;g__Paenibacillus;s__Paenibacillus sp024159265
K15584	NZ_JAMZAW010000020.1_40	RS_GCF_024158745.1	d__Bacteria;p__Bacillota;c__Bacilli;o__Paenibacillales;f__NBRC-103111;g__Paenibacillus_G;s__Paenibacillus_G tyrfis_A
K15584	NZ_JAMZBC010000073.1_19	RS_GCF_024158715.1	d__Bacteria;p__Pseudomonadota;c__Gammaproteobacteria;o__Pseudomonadales;f__Halomonadaceae;g__Halomonas;s__Halomonas sp024158715
K15584	NZ_JANFNS010000002.1_225	RS_GCF_024436065.1	d__Bacteria;p__Bacillota;c__Bacilli;o__Paenibacillales;f__Paenibacillaceae;g__Saccharibacillus;s__Saccharibacillus sp024436065
K15584	NZ_JANFNY010000032.1_4	RS_GCF_024437745.1	d__Bacteria;p__Pseudomonadota;c__Alphaproteobacteria;o__Acetobacterales;f__Acetobacteraceae;g__Roseomonas_D;s__Roseomonas_D sp024437745
K15584	NZ_JANHJQ010000002.1_72	RS_GCF_024609785.1	d__Bacteria;p__Bacillota;c__Bacilli;o__Bacillales_G;f__Fictibacillaceae;g__Pseudalkalibacillus;s__Pseudalkalibacillus decolorationis
K15584	NZ_JANHOF010000004.1_61	RS_GCF_024498075.1	d__Bacteria;p__Bacillota;c__Bacilli;o__Paenibacillales;f__Paenibacillaceae;g__Paenibacillus_Z;s__Paenibacillus_Z mendelii
K15584	NZ_JANIPJ010000018.1_53	RS_GCF_024623455.1	d__Bacteria;p__Bacillota;c__Bacilli;o__Paenibacillales;f__Paenibacillaceae;g__Pristimantibacillus;s__Pristimantibacillus sp024623455
K15584	NZ_JANQBQ010000001.1_2590	RS_GCF_024723825.1	d__Bacteria;p__Bacillota_A;c__Clostridia;o__Peptostreptococcales;f__Peptostreptococcaceae;g__Romboutsia_D;s__Romboutsia_D lituseburensis_A
K15584	NZ_JANUEQ010000004.1_149	RS_GCF_024807845.1	d__Bacteria;p__Pseudomonadota;c__Gammaproteobacteria;o__Enterobacterales;f__Enterobacteriaceae;g__JGM124;s__JGM124 sp024807845
K15584	NZ_JANYUY010000017.1_36	RS_GCF_025060755.1	d__Bacteria;p__Bacillota;c__Bacilli;o__Paenibacillales;f__NBRC-103111;g__Paenibacillus_S;s__Paenibacillus_S doosanensis
K15584	NZ_JENB01000015.1_41	RS_GCF_000708715.2	d__Bacteria;p__Pseudomonadota;c__Gammaproteobacteria;o__Pseudomonadales;f__Pseudomonadaceae;g__Pseudomonas_E;s__Pseudomonas_E putida_R
K15584	NZ_JFBL01000002.1_29	RS_GCF_000597725.1	d__Bacteria;p__Campylobacterota;c__Campylobacteria;o__Campylobacterales;f__Sulfurospirillaceae;g__Sulfurospirillum_A;s__Sulfurospirillum_A arcachonense
K15584	NZ_JFJZ01000057.1_21	RS_GCF_002115825.1	d__Bacteria;p__Pseudomonadota;c__Alphaproteobacteria;o__Rhodospirillales_A;f__Thalassospiraceae;g__Thalassospira;s__Thalassospira sp002115825
K15584	NZ_JH165061.1_512	RS_GCF_000227315.1	d__Bacteria;p__Bacillota_A;c__Clostridia;o__Tissierellales;f__Peptoniphilaceae;g__Peptoniphilus;s__Peptoniphilus indolicus
K15584	NZ_JH376426.1_200	RS_GCF_000233455.1	d__Bacteria;p__Bacillota_A;c__Clostridia;o__Lachnospirales;f__Lachnospiraceae;g__Enterocloster;s__Enterocloster citroniae
K15584	NZ_JH600305.1_44	RS_GCF_000245335.1	d__Bacteria;p__Bacillota;c__Bacilli;o__Bacillales;f__Bacillaceae;g__Bacillus;s__Bacillus mojavensis
K15584	NZ_JH815519.1_147	RS_GCF_000297775.1	d__Bacteria;p__Pseudomonadota;c__Gammaproteobacteria;o__Burkholderiales;f__Burkholderiaceae_A;g__Sutterella;s__Sutterella wadsworthensis_A
K15584	NZ_JH976438.1_114	RS_GCF_000306965.1	d__Bacteria;p__Bacillota;c__Bacilli;o__Bacillales_D;f__Amphibacillaceae;g__Amphibacillus_C;s__Amphibacillus_C jilinensis
K15584	NZ_JH994111.1_1116	RS_GCF_000316195.1	d__Bacteria;p__Spirochaetota;c__Brachyspirae;o__Brachyspirales;f__Brachyspiraceae;g__Brachyspira;s__Brachyspira hampsonii_C
K15584	NZ_JHYD01000003.1_261	RS_GCF_000621505.1	d__Bacteria;p__Bacillota_A;c__Clostridia;o__Acetivibrionales;f__DSM-27016;g__Ruminiclostridium;s__Ruminiclostridium cellobioparum
K15584	NZ_JHYF01000013.1_132	RS_GCF_000621485.1	d__Bacteria;p__Bacillota_A;c__Clostridia;o__Peptostreptococcales;f__Natronincolaceae;g__Alkaliphilus;s__Alkaliphilus transvaalensis
K15584	NZ_JHYI01000018.1_109	RS_GCF_000621445.1	d__Bacteria;p__Bacillota;c__Bacilli;o__Bacillales_H;f__Bacillaceae_F;g__Bacillus_AO;s__Bacillus_AO bogoriensis
K15584	NZ_JMIR01000017.1_51	RS_GCF_000714935.1	d__Bacteria;p__Bacillota;c__Bacilli;o__Tumebacillales;f__Tumebacillaceae;g__Tumebacillus;s__Tumebacillus flagellatus
K15584	NZ_JMKS01000001.1_47	RS_GCF_000685865.1	d__Bacteria;p__Bacillota;c__Bacilli;o__Exiguobacterales;f__Exiguobacteraceae;g__Exiguobacterium_A;s__Exiguobacterium_A antarcticum
K15584	NZ_JMKW01000084.1_4	RS_GCF_000686565.1	d__Bacteria;p__Campylobacterota;c__Campylobacteria;o__Campylobacterales;f__Helicobacteraceae;g__Helicobacter_A;s__Helicobacter_A bilis
K15584	NZ_JMPP01000014.1_308	RS_GCF_000735435.1	d__Bacteria;p__Pseudomonadota;c__Gammaproteobacteria;o__Enterobacterales;f__Enterobacteriaceae;g__Klebsiella;s__Klebsiella planticola
K15584	NZ_JMTB01000095.1_30	RS_GCF_000734965.1	d__Bacteria;p__Pseudomonadota;c__Gammaproteobacteria;o__Enterobacterales;f__Enterobacteriaceae;g__Trabulsiella;s__Trabulsiella guamensis
K15584	NZ_JNGH01000121.1_19	RS_GCF_001188485.1	d__Bacteria;p__Pseudomonadota;c__Gammaproteobacteria;o__Enterobacterales;f__Enterobacteriaceae;g__Trabulsiella;s__Trabulsiella odontotermitis_A
K15584	NZ_JNIR01000001.1_905	RS_GCF_000702605.1	d__Bacteria;p__Bacillota;c__Bacilli;o__Exiguobacterales;f__Exiguobacteraceae;g__Exiguobacterium_A;s__Exiguobacterium_A acetylicum
K15584	NZ_JNIS01000001.1_2955	RS_GCF_000702625.1	d__Bacteria;p__Bacillota;c__Bacilli;o__Exiguobacterales;f__Exiguobacteraceae;g__Exiguobacterium_A;s__Exiguobacterium_A oxidotolerans
K15584	NZ_JNJP01000001.1_81	RS_GCF_000701705.1	d__Bacteria;p__Desulfobacterota;c__Desulfovibrionia;o__Desulfovibrionales;f__Desulfovibrionaceae;g__Bilophila;s__Bilophila wadsworthia
K15584	NZ_JNVM01000043.1_36	RS_GCF_000722545.1	d__Bacteria;p__Bacillota;c__Bacilli;o__Paenibacillales;f__NBRC-103111;g__Paenibacillus_G;s__Paenibacillus_G tyrfis
K15584	NZ_JOMJ01000004.1_121	RS_GCF_000711295.1	d__Bacteria;p__Desulfobacterota;c__Desulfovibrionia;o__Desulfovibrionales;f__Desulfovibrionaceae;g__Desulfohalovibrio;s__Desulfohalovibrio reitneri
K15584	NZ_JOTP01000001.1_67	RS_GCF_000715205.1	d__Bacteria;p__Bacillota;c__Bacilli;o__Bacillales;f__Bacillaceae;g__Bacillus;s__Bacillus zhangzhouensis
K15584	NZ_JOTQ01000050.1_186	RS_GCF_001728805.1	d__Bacteria;p__Bacillota;c__Bacilli;o__Bacillales;f__Planococcaceae;g__Lysinibacillus;s__Lysinibacillus sphaericus_D
K15584	NZ_JPIK01000025.1_69	RS_GCF_000717475.1	d__Bacteria;p__Desulfobacterota;c__Desulfovibrionia;o__Desulfovibrionales;f__Desulfonatronaceae;g__Desulfonatronum;s__Desulfonatronum thiodismutans
K15584	NZ_JPVO01000040.1_25	RS_GCF_000772955.1	d__Bacteria;p__Bacillota;c__Bacilli;o__Bacillales;f__Planococcaceae;g__Ureibacillus;s__Ureibacillus sinduriensis
K15584	NZ_JPWH01000009.1_39	RS_GCF_003326755.1	d__Bacteria;p__Pseudomonadota;c__Alphaproteobacteria;o__Rhodospirillales_A;f__Thalassospiraceae;g__Thalassospira;s__Thalassospira profundimaris_B
K15584	NZ_JQHM01000006.1_120	RS_GCF_000749845.1	d__Bacteria;p__Pseudomonadota;c__Gammaproteobacteria;o__Enterobacterales;f__Enterobacteriaceae;g__Pectobacterium;s__Pectobacterium betavasculorum
K15584	NZ_JRJU01000034.1_5	RS_GCF_000787375.1	d__Bacteria;p__Bacillota;c__Bacilli;o__Bacillales_H;f__Bacillaceae_D;g__Halalkalibacter;s__Halalkalibacter okhensis
K15584	NZ_JRMP02000015.1_53	RS_GCF_000762875.2	d__Bacteria;p__Campylobacterota;c__Campylobacteria;o__Campylobacterales;f__Helicobacteraceae;g__Helicobacter_A;s__Helicobacter_A saguini
K15584	NZ_JRMQ02000003.1_5	RS_GCF_000762845.2	d__Bacteria;p__Campylobacterota;c__Campylobacteria;o__Campylobacterales;f__Helicobacteraceae;g__Helicobacter_C;s__Helicobacter_C japonicus
K15584	NZ_JROZ02000008.1_6	RS_GCF_000765665.2	d__Bacteria;p__Campylobacterota;c__Campylobacteria;o__Campylobacterales;f__Helicobacteraceae;g__Helicobacter_C;s__Helicobacter_C sp000765665
K15584	NZ_JRPB02000009.1_77	RS_GCF_000765695.2	d__Bacteria;p__Campylobacterota;c__Campylobacteria;o__Campylobacterales;f__Helicobacteraceae;g__Helicobacter_D;s__Helicobacter_D sp000765695
K15584	NZ_JRPC02000015.1_43	RS_GCF_000765745.2	d__Bacteria;p__Campylobacterota;c__Campylobacteria;o__Campylobacterales;f__Helicobacteraceae;g__Helicobacter_D;s__Helicobacter_D apodemus
K15584	NZ_JRPD02000010.1_10	RS_GCF_000765805.2	d__Bacteria;p__Campylobacterota;c__Campylobacteria;o__Campylobacterales;f__Helicobacteraceae;g__Helicobacter_A;s__Helicobacter_A muridarum
K15584	NZ_JRPE02000004.1_48	RS_GCF_000765825.2	d__Bacteria;p__Campylobacterota;c__Campylobacteria;o__Campylobacterales;f__Helicobacteraceae;g__Helicobacter_C;s__Helicobacter_C magdeburgensis
K15584	NZ_JRPL02000002.1_158	RS_GCF_000765905.2	d__Bacteria;p__Campylobacterota;c__Campylobacteria;o__Campylobacterales;f__Helicobacteraceae;g__Helicobacter_A;s__Helicobacter_A trogontum
K15584	NZ_JRPR02000006.1_6	RS_GCF_000763135.2	d__Bacteria;p__Campylobacterota;c__Campylobacteria;o__Campylobacterales;f__Helicobacteraceae;g__Helicobacter_C;s__Helicobacter_C jaachi
K15584	NZ_JSYG01000024.1_10	RS_GCF_000784735.1	d__Bacteria;p__Pseudomonadota;c__Gammaproteobacteria;o__Enterobacterales;f__Enterobacteriaceae;g__Dickeya;s__Dickeya undicola
K15584	NZ_JTHF01000080.1_28	RS_GCF_001043895.1	d__Bacteria;p__Pseudomonadota;c__Alphaproteobacteria;o__Rhizobiales;f__Beijerinckiaceae;g__Methylobacterium;s__Methylobacterium indicum
K15584	NZ_JTHN01000031.1_8	RS_GCF_001399685.1	d__Bacteria;p__Bacillota;c__Bacilli;o__Paenibacillales;f__NBRC-103111;g__Paenibacillus_G;s__Paenibacillus_G sp001399685
K15584	NZ_JTHP01000021.1_65	RS_GCF_000943545.1	d__Bacteria;p__Bacillota;c__Bacilli;o__Paenibacillales;f__Paenibacillaceae;g__Paenibacillus;s__Paenibacillus terrae_A
K15584	NZ_JTLI01000029.1_3	RS_GCF_000799075.1	d__Bacteria;p__Fusobacteriota;c__Fusobacteriia;o__Fusobacteriales;f__Fusobacteriaceae;g__Cetobacterium_A;s__Cetobacterium_A sp000799075
K15584	NZ_JUPI01000085.1_9	RS_GCF_001074805.1	d__Bacteria;p__Bacillota;c__Bacilli;o__Lactobacillales;f__Streptococcaceae;g__Streptococcus;s__Streptococcus parasanguinis_A
K15584	NZ_JXLB01000008.1_79	RS_GCF_001886195.1	d__Bacteria;p__Bacillota;c__Bacilli;o__Lactobacillales;f__Enterococcaceae;g__Enterococcus_B;s__Enterococcus_B ratti
K15584	NZ_JXZC01000003.1_401	RS_GCF_000935355.1	d__Bacteria;p__Bacillota;c__Bacilli;o__Bacillales;f__Bacillaceae_B;g__Rossellomorea;s__Rossellomorea aquimaris_B
K15584	NZ_JYKY01000040.1_17	RS_GCF_001042985.1	d__Bacteria;p__Pseudomonadota;c__Gammaproteobacteria;o__Pseudomonadales;f__Pseudomonadaceae;g__Pseudomonas_E;s__Pseudomonas_E lundensis
K15584	NZ_JYKZ01000002.1_577	RS_GCF_001043005.1	d__Bacteria;p__Pseudomonadota;c__Gammaproteobacteria;o__Pseudomonadales;f__Pseudomonadaceae;g__Pseudomonas_E;s__Pseudomonas_E psychrophila
K15584	NZ_JYLD01000008.1_198	RS_GCF_001043025.1	d__Bacteria;p__Pseudomonadota;c__Gammaproteobacteria;o__Pseudomonadales;f__Pseudomonadaceae;g__Pseudomonas_E;s__Pseudomonas_E helleri
K15584	NZ_JYOO01000001.1_235	RS_GCF_000956595.1	d__Bacteria;p__Bacillota;c__Bacilli;o__Bacillales;f__Bacillaceae_H;g__Priestia;s__Priestia aryabhattai
K15584	NZ_KB373314.1_119	RS_GCF_000314795.2	d__Bacteria;p__Bacillota;c__Bacilli;o__Lactobacillales;f__Streptococcaceae;g__Streptococcus;s__Streptococcus sp000314795
K15584	NZ_KB895377.1_331	RS_GCF_000374825.1	d__Bacteria;p__Bacillota;c__Bacilli;o__Paenibacillales;f__Paenibacillaceae;g__Paenibacillus_A;s__Paenibacillus_A sanguinis
K15584	NZ_KB895417.1_317	RS_GCF_000374845.1	d__Bacteria;p__Bacillota;c__Bacilli;o__Paenibacillales;f__Paenibacillaceae;g__Paenibacillus_K;s__Paenibacillus_K terrigena
K15584	NZ_KB898191.1_169	RS_GCF_000377505.1	d__Bacteria;p__Bacillota;c__Bacilli;o__Paenibacillales;f__Paenibacillaceae;g__Paenibacillus;s__Paenibacillus massiliensis
K15584	NZ_KB899279.1_238	RS_GCF_000378145.1	d__Bacteria;p__Bacillota;c__Bacilli;o__Paenibacillales;f__Paenibacillaceae;g__Saccharibacillus;s__Saccharibacillus kuerlensis
K15584	NZ_KB904550.1_117	RS_GCF_000380085.1	d__Bacteria;p__Bacillota;c__Bacilli;o__Lactobacillales;f__Streptococcaceae;g__Streptococcus;s__Streptococcus merionis
K15584	NZ_KB905572.1_34	RS_GCF_000380965.1	d__Bacteria;p__Bacillota;c__Bacilli;o__Paenibacillales;f__NBRC-103111;g__Paenibacillus_M;s__Paenibacillus_M ginsengihumi
K15584	NZ_KB905852.1_49	RS_GCF_000381065.1	d__Bacteria;p__Bacillota_C;c__Negativicutes;o__Selenomonadales;f__Selenomonadaceae;g__Propionispira;s__Propionispira raffinosivorans
K15584	NZ_KB906907.1_148	RS_GCF_000381725.1	d__Bacteria;p__Fusobacteriota;c__Fusobacteriia;o__Fusobacteriales;f__Fusobacteriaceae;g__Fusobacterium;s__Fusobacterium russii
K15584	NZ_KB907249.1_80	RS_GCF_000381905.1	d__Bacteria;p__Bacillota;c__Bacilli;o__Paenibacillales;f__Paenibacillaceae;g__Paenibacillus_A;s__Paenibacillus_A fonticola
K15584	NZ_KB933398.1_2175	RS_GCF_000392615.1	d__Bacteria;p__Bacillota;c__Bacilli;o__Bacillales;f__Planococcaceae;g__Lysinibacillus;s__Lysinibacillus sphaericus_B
K15584	NZ_KE150412.1_310	RS_GCF_000411255.1	d__Bacteria;p__Bacillota;c__Bacilli;o__Paenibacillales;f__NBRC-103111;g__Paenibacillus_F;s__Paenibacillus_F sp000411255
K15584	NZ_KE332518.1_193	RS_GCF_000413055.1	d__Bacteria;p__Spirochaetota;c__Spirochaetia;o__Treponematales;f__Treponemataceae;g__Treponema_C;s__Treponema_C maltophilum
K15584	NZ_KE383842.1_1833	RS_GCF_000422465.1	d__Bacteria;p__Bacillota;c__Bacilli;o__Paenibacillales;f__Paenibacillaceae;g__Pristimantibacillus;s__Pristimantibacillus harenae
K15584	NZ_KE383847.1_252	RS_GCF_000422485.1	d__Bacteria;p__Bacillota;c__Bacilli;o__Paenibacillales;f__Paenibacillaceae;g__Paenibacillus_O;s__Paenibacillus_O pasadenensis
K15584	NZ_KE384344.1_28	RS_GCF_000425265.1	d__Bacteria;p__Desulfobacterota;c__Desulfovibrionia;o__Desulfovibrionales;f__Desulfovibrionaceae;g__Maridesulfovibrio;s__Maridesulfovibrio zosterae
K15584	NZ_KE386572.1_2988	RS_GCF_000427665.1	d__Bacteria;p__Pseudomonadota;c__Alphaproteobacteria;o__Geminicoccales;f__Geminicoccaceae;g__Geminicoccus;s__Geminicoccus roseus
K15584	NZ_KE392228.1_2099	RS_GCF_000439105.1	d__Bacteria;p__Bacillota_A;c__Clostridia;o__Peptostreptococcales;f__Peptostreptococcaceae;g__Terrisporobacter;s__Terrisporobacter glycolicus
K15584	NZ_KI271322.1_18	RS_GCF_000469385.1	d__Bacteria;p__Fusobacteriota;c__Fusobacteriia;o__Fusobacteriales;f__Leptotrichiaceae;g__Leptotrichia;s__Leptotrichia sp000469385
K15584	NZ_KI632512.1_2620	RS_GCF_000504305.1	d__Bacteria;p__Desulfobacterota;c__Desulfovibrionia;o__Desulfovibrionales;f__Desulfovibrionaceae;g__Cupidesulfovibrio;s__Cupidesulfovibrio termitidis
K15584	NZ_KI911563.1_371	RS_GCF_000515335.1	d__Bacteria;p__Bacillota;c__Bacilli;o__Paenibacillales;f__Paenibacillaceae;g__Cohnella;s__Cohnella panacarvi
K15584	NZ_KK211187.1_1830	RS_GCF_000620805.1	d__Bacteria;p__Bacillota;c__Bacilli;o__Exiguobacterales;f__Exiguobacteraceae;g__Exiguobacterium_A;s__Exiguobacterium_A undae
K15584	NZ_KK211190.1_1713	RS_GCF_000620865.1	d__Bacteria;p__Bacillota;c__Bacilli;o__Exiguobacterales;f__Exiguobacteraceae;g__Exiguobacterium_A;s__Exiguobacterium_A sibiricum_A
K15584	NZ_KN046818.1_4343	RS_GCF_000742135.1	d__Bacteria;p__Pseudomonadota;c__Gammaproteobacteria;o__Enterobacterales;f__Enterobacteriaceae;g__Klebsiella;s__Klebsiella pneumoniae
K15584	NZ_KQ040781.1_23	RS_GCF_000971975.1	d__Bacteria;p__Bacillota;c__Bacilli;o__Paenibacillales;f__Paenibacillaceae;g__Pristimantibacillus;s__Pristimantibacillus algorifonticola
K15584	NZ_KQ040793.1_304	RS_GCF_000971965.1	d__Bacteria;p__Bacillota;c__Bacilli;o__Paenibacillales;f__Paenibacillaceae;g__Paenibacillus_J;s__Paenibacillus_J wulumuqiensis
K15584	NZ_KQ040798.1_610	RS_GCF_000971985.1	d__Bacteria;p__Bacillota;c__Bacilli;o__Paenibacillales;f__Paenibacillaceae;g__Paenibacillus_J;s__Paenibacillus_J dauci
K15584	NZ_KQ089822.1_1849	RS_GCF_001037495.1	d__Bacteria;p__Pseudomonadota;c__Gammaproteobacteria;o__Enterobacterales;f__Enterobacteriaceae;g__Citrobacter;s__Citrobacter murliniae
K15584	NZ_KQ465119.1_74	RS_GCF_001308875.1	d__Bacteria;p__Bacillota;c__Bacilli;o__Bacillales;f__Planococcaceae;g__Lysinibacillus;s__Lysinibacillus sp001308875
K15584	NZ_KQ947378.1_162	RS_GCF_001484765.1	d__Bacteria;p__Pseudomonadota;c__Gammaproteobacteria;o__Enterobacterales;f__Enterobacteriaceae;g__Entomohabitans;s__Entomohabitans teleogrylli
K15584	NZ_KV440950.1_5137	RS_GCF_001636405.1	d__Bacteria;p__Bacillota;c__Bacilli;o__Bacillales;f__DSM-1321;g__Peribacillus;s__Peribacillus frigoritolerans
K15584	NZ_KV880638.1_1076	RS_GCF_001907695.1	d__Bacteria;p__Pseudomonadota;c__Alphaproteobacteria;o__Rhodospirillales_A;f__Thalassospiraceae;g__Thalassospira;s__Thalassospira sp001907695
K15584	NZ_KV917368.1_3323	RS_GCF_002019605.1	d__Bacteria;p__Bacillota;c__Bacilli;o__Bacillales_H;f__Bacillaceae_F;g__Alkalihalobacterium;s__Alkalihalobacterium alkalinitrilicum
K15584	NZ_KV917369.1_3862	RS_GCF_002019595.1	d__Bacteria;p__Bacillota;c__Bacilli;o__Bacillales;f__Bacillaceae_H;g__Bacillus_BA;s__Bacillus_BA abyssalis
K15584	NZ_KV917371.1_2662	RS_GCF_002019635.1	d__Bacteria;p__Bacillota;c__Bacilli;o__Bacillales;f__Bacillaceae;g__Metabacillus;s__Metabacillus halosaccharovorans
K15584	NZ_KV917374.1_39	RS_GCF_002019645.1	d__Bacteria;p__Bacillota;c__Bacilli;o__Bacillales;f__Bacillaceae_L;g__Litchfieldia;s__Litchfieldia alkalitelluris
K15584	NZ_KV917378.1_1674	RS_GCF_002019735.1	d__Bacteria;p__Bacillota;c__Bacilli;o__Bacillales_H;f__Salisediminibacteriaceae;g__Salipaludibacillus;s__Salipaludibacillus agaradhaerens
K15584	NZ_KZ454936.1_1712	RS_GCF_002797315.1	d__Bacteria;p__Bacillota;c__Bacilli;o__Bacillales_H;f__Marinococcaceae;g__C254;s__C254 sp002797315
K15584	NZ_KZ454943.1_3705	RS_GCF_002797395.1	d__Bacteria;p__Bacillota;c__Bacilli;o__Bacillales_H;f__Bacillaceae_D;g__45385;s__45385 sp002797395
K15584	NZ_KZ614146.1_3063	RS_GCF_002886185.1	d__Bacteria;p__Bacillota;c__Bacilli;o__Bacillales_H;f__Salisediminibacteriaceae;g__Salipaludibacillus;s__Salipaludibacillus neizhouensis
K15584	NZ_KZ819034.1_110	RS_GCF_003115845.1	d__Bacteria;p__Pseudomonadota;c__Gammaproteobacteria;o__Enterobacterales;f__Enterobacteriaceae;g__Brenneria;s__Brenneria roseae
K15584	NZ_LABX01000016.1_3	RS_GCF_001043915.1	d__Bacteria;p__Pseudomonadota;c__Alphaproteobacteria;o__Rhizobiales;f__Beijerinckiaceae;g__Methylobacterium;s__Methylobacterium aquaticum
K15584	NZ_LABY01000110.1_25	RS_GCF_001043975.1	d__Bacteria;p__Pseudomonadota;c__Alphaproteobacteria;o__Rhizobiales;f__Beijerinckiaceae;g__Methylobacterium;s__Methylobacterium variabile
K15584	NZ_LABZ01000050.1_1	RS_GCF_001043955.1	d__Bacteria;p__Pseudomonadota;c__Alphaproteobacteria;o__Rhizobiales;f__Beijerinckiaceae;g__Methylobacterium;s__Methylobacterium tarhaniae
K15584	NZ_LAHL01000015.1_14	RS_GCF_000966195.1	d__Bacteria;p__Bacillota;c__Bacilli;o__Bacillales;f__Domibacillaceae;g__Domibacillus;s__Domibacillus robiginosus
K15584	NZ_LATZ01000120.1_276	RS_GCF_000981385.1	d__Bacteria;p__Bacillota;c__Bacilli;o__Bacillales;f__Bacillaceae;g__Metabacillus;s__Metabacillus sp000981385
K15584	NZ_LBHV01000009.1_178	RS_GCF_001005825.1	d__Bacteria;p__Pseudomonadota;c__Alphaproteobacteria;o__Rhizobiales;f__Rhizobiaceae;g__Neorhizobium_B;s__Neorhizobium_B sp001005825
K15584	NZ_LBMN02000016.1_90	RS_GCF_001042485.2	d__Bacteria;p__Bacillota;c__Bacilli;o__Bacillales;f__Bacillaceae;g__Bacillus;s__Bacillus paralicheniformis
K15584	NZ_LDQA01000038.1_55	RS_GCF_001475935.1	d__Bacteria;p__Pseudomonadota;c__Alphaproteobacteria;o__Rhizobiales;f__Rhizobiaceae;g__Aureimonas;s__Aureimonas ureilytica_A
K15584	NZ_LFXJ01000005.1_1122	RS_GCF_001183605.1	d__Bacteria;p__Bacillota;c__Bacilli;o__Bacillales;f__Planococcaceae;g__Lysinibacillus;s__Lysinibacillus xylanilyticus
K15584	NZ_LGCI01000005.1_821	RS_GCF_001281525.1	d__Bacteria;p__Bacillota;c__Bacilli;o__Bacillales;f__Planococcaceae;g__Lysinibacillus;s__Lysinibacillus macroides
K15584	NZ_LGHZ01000014.1_149	RS_GCF_001266615.1	d__Bacteria;p__Pseudomonadota;c__Gammaproteobacteria;o__Enterobacterales;f__Enterobacteriaceae;g__Kluyvera;s__Kluyvera cryocrescens_A
K15584	NZ_LGIQ01000004.1_22	RS_GCF_001187725.1	d__Bacteria;p__Bacillota;c__Bacilli;o__Brevibacillales;f__Brevibacillaceae;g__Brevibacillus;s__Brevibacillus reuszeri
K15584	NZ_LGIT01000004.1_135	RS_GCF_001187865.1	d__Bacteria;p__Pseudomonadota;c__Gammaproteobacteria;o__Enterobacterales;f__Enterobacteriaceae;g__Superficieibacter;s__Superficieibacter sp001187865
K15584	NZ_LGIW01000015.1_623	RS_GCF_001275385.1	d__Bacteria;p__Bacillota;c__Bacilli;o__Exiguobacterales;f__Exiguobacteraceae;g__Exiguobacterium_A;s__Exiguobacterium_A sp001275385
K15584	NZ_LGSI01000068.1_273	RS_GCF_001698815.1	d__Bacteria;p__Pseudomonadota;c__Gammaproteobacteria;o__Pseudomonadales;f__Pseudomonadaceae;g__Pseudomonas_E;s__Pseudomonas_E syringae_A
K15584	NZ_LGUF01000007.1_3976	RS_GCF_001274725.1	d__Bacteria;p__Bacillota;c__Bacilli;o__Bacillales;f__DSM-18226;g__Cytobacillus;s__Cytobacillus globisporus
K15584	NZ_LGUG01000004.1_3830	RS_GCF_001274715.1	d__Bacteria;p__Bacillota;c__Bacilli;o__Aneurinibacillales;f__Aneurinibacillaceae;g__Aneurinibacillus;s__Aneurinibacillus migulanus
K15584	NZ_LGYA01000001.1_1746	RS_GCF_001273755.1	d__Bacteria;p__Bacillota;c__Bacilli;o__Bacillales;f__DSM-1321;g__Peribacillus;s__Peribacillus butanolivorans
K15584	NZ_LGYN01000012.1_323	RS_GCF_001307105.1	d__Bacteria;p__Bacillota;c__Bacilli;o__Bacillales;f__Bacillaceae;g__Bacillus;s__Bacillus australimaris
K15584	NZ_LGYO01000034.1_72	RS_GCF_001263355.1	d__Bacteria;p__Bacillota_A;c__Clostridia;o__Eubacteriales;f__Eubacteriaceae;g__Acetobacterium;s__Acetobacterium bakii
K15584	NZ_LIFX01000001.1_130	RS_GCF_001297775.1	d__Bacteria;p__Pseudomonadota;c__Gammaproteobacteria;o__Enterobacterales;f__Enterobacteriaceae;g__Trabulsiella;s__Trabulsiella odontotermitis
K15584	NZ_LILB01000005.1_267	RS_GCF_001274945.1	d__Bacteria;p__Bacillota;c__Bacilli;o__Bacillales;f__Planococcaceae;g__Viridibacillus;s__Viridibacillus arvi
K15584	NZ_LITU01000075.1_129	RS_GCF_001280595.1	d__Bacteria;p__Bacillota;c__Bacilli;o__Paenibacillales;f__Paenibacillaceae;g__Paenibacillus;s__Paenibacillus xylanivorans
K15584	NZ_LIUT01000006.1_51	RS_GCF_001277345.1	d__Bacteria;p__Bacillota;c__Bacilli;o__Paenibacillales;f__Paenibacillaceae;g__Paenibacillus;s__Paenibacillus solani
K15584	NZ_LJJB01000010.1_1091	RS_GCF_001420695.1	d__Bacteria;p__Bacillota;c__Bacilli;o__Brevibacillales;f__Brevibacillaceae;g__Brevibacillus;s__Brevibacillus choshinensis
K15584	NZ_LJJE01000092.1_289	RS_GCF_001854765.1	d__Bacteria;p__Pseudomonadota;c__Gammaproteobacteria;o__Enterobacterales_A;f__Vibrionaceae;g__Vibrio;s__Vibrio sonorensis
K15584	NZ_LKAQ01000004.1_1580	RS_GCF_001874525.1	d__Bacteria;p__Desulfobacterota;c__Desulfovibrionia;o__Desulfovibrionales;f__Desulfovibrionaceae;g__Pseudodesulfovibrio;s__Pseudodesulfovibrio hydrargyri
K15584	NZ_LKEU01000026.1_36	RS_GCF_001766835.1	d__Bacteria;p__Bacillota_A;c__Clostridia;o__Eubacteriales;f__Eubacteriaceae;g__Acetobacterium;s__Acetobacterium wieringae
K15584	NZ_LLWH01000055.1_5	RS_GCF_001411475.1	d__Bacteria;p__Pseudomonadota;c__Gammaproteobacteria;o__Pseudomonadales;f__Pseudomonadaceae;g__Pseudomonas_E;s__Pseudomonas_E endophytica
K15584	NZ_LMFO01000032.1_159	RS_GCF_001426865.1	d__Bacteria;p__Bacillota;c__Bacilli;o__Paenibacillales;f__Paenibacillaceae;g__Paenibacillus;s__Paenibacillus sp001426865
K15584	NZ_LMFV01000008.1_137	RS_GCF_001427285.1	d__Bacteria;p__Pseudomonadota;c__Alphaproteobacteria;o__Rhizobiales;f__Rhizobiaceae;g__Mesorhizobium;s__Mesorhizobium sp001427285
K15584	NZ_LMPV01000001.1_672	RS_GCF_001423965.1	d__Bacteria;p__Bacillota;c__Bacilli;o__Exiguobacterales;f__Exiguobacteraceae;g__Exiguobacterium_A;s__Exiguobacterium_A sp001423965
K15584	NZ_LMRV01000030.1_56	RS_GCF_001428245.1	d__Bacteria;p__Bacillota;c__Bacilli;o__Paenibacillales;f__Paenibacillaceae;g__Pristimantibacillus;s__Pristimantibacillus sp001428245
K15584	NZ_LMVB01000010.1_15	RS_GCF_001510645.1	d__Bacteria;p__Bacillota;c__Bacilli;o__Bacillales;f__DSM-1321;g__Peribacillus;s__Peribacillus sp001510645
K15584	NZ_LN555523.1_571	RS_GCF_900015215.1	d__Bacteria;p__Bacillota_A;c__Clostridia;o__Peptostreptococcales;f__Peptostreptococcaceae;g__Romboutsia;s__Romboutsia ilealis
K15584	NZ_LN679998.1_1511	RS_GCF_000953675.1	d__Bacteria;p__Bacillota_A;c__Clostridia;o__Peptostreptococcales;f__Peptostreptococcaceae;g__Paraclostridium;s__Paraclostridium sordellii
K15584	NZ_LN831027.1_961	RS_GCF_001457555.1	d__Bacteria;p__Fusobacteriota;c__Fusobacteriia;o__Fusobacteriales;f__Fusobacteriaceae;g__Fusobacterium;s__Fusobacterium polymorphum
K15584	NZ_LN831198.1_2368	RS_GCF_001368795.1	d__Bacteria;p__Bacillota;c__Bacilli;o__Paenibacillales;f__Paenibacillaceae;g__Paenibacillus;s__Paenibacillus ihuae
K15584	NZ_LN875035.1_2481	RS_GCF_001282685.1	d__Bacteria;p__Bacillota_A;c__Clostridia;o__Lachnospirales;f__Cellulosilyticaceae;g__Zhenhengia;s__Zhenhengia massiliensis
K15584	NZ_LN876587.1_1126	RS_GCF_001282725.1	d__Bacteria;p__Bacillota_A;c__Clostridia;o__Peptostreptococcales;f__Thermotaleaceae;g__Inediibacterium;s__Inediibacterium massiliense
K15584	NZ_LN907858.1_473	RS_GCF_001460635.1	d__Bacteria;p__Campylobacterota;c__Campylobacteria;o__Campylobacterales;f__Helicobacteraceae;g__Helicobacter_C;s__Helicobacter_C typhlonius
K15584	NZ_LN909046.1_1486	RS_GCF_001486585.1	d__Bacteria;p__Bacillota;c__Bacilli;o__Paenibacillales;f__Paenibacillaceae;g__Paenibacillus_A;s__Paenibacillus_A senegalimassiliensis
K15584	NZ_LN999828.1_1064	RS_GCF_001517625.2	d__Bacteria;p__Bacillota_A;c__Clostridia;o__Lachnospirales;f__Lachnospiraceae;g__Enterocloster;s__Enterocloster sp001517625
K15584	NZ_LQWY01000030.1_25	RS_GCF_001643235.1	d__Bacteria;p__Bacillota;c__Bacilli;o__Bacillales;f__Domibacillaceae;g__Domibacillus;s__Domibacillus aminovorans
K15584	NZ_LR026983.1_1871	RS_GCF_900604345.1	d__Bacteria;p__Bacillota_A;c__Clostridia;o__Christensenellales;f__MARSEILLE-P3954;g__MARSEILLE-P3954;s__MARSEILLE-P3954 sp900604345
K15584	NZ_LR134002.1_1741	RS_GCF_900635155.1	d__Bacteria;p__Bacillota;c__Bacilli;o__Lactobacillales;f__Streptococcaceae;g__Streptococcus;s__Streptococcus sanguinis_G
K15584	NZ_LR134138.1_1392	RS_GCF_900635475.1	d__Bacteria;p__Pseudomonadota;c__Gammaproteobacteria;o__Enterobacterales;f__Enterobacteriaceae;g__Kluyvera;s__Kluyvera intermedia
K15584	NZ_LR134263.1_2471	RS_GCF_900636325.1	d__Bacteria;p__Bacillota;c__Bacilli;o__Staphylococcales;f__Staphylococcaceae;g__Staphylococcus;s__Staphylococcus delphini
K15584	NZ_LR134269.1_84	RS_GCF_900636385.1	d__Bacteria;p__Bacillota;c__Bacilli;o__Staphylococcales;f__Staphylococcaceae;g__Staphylococcus;s__Staphylococcus warneri
K15584	NZ_LR134327.1_1192	RS_GCF_900636915.1	d__Bacteria;p__Pseudomonadota;c__Gammaproteobacteria;o__Enterobacterales_A;f__Pasteurellaceae;g__Aggregatibacter;s__Aggregatibacter aphrophilus
K15584	NZ_LR134338.1_3013	RS_GCF_900637055.1	d__Bacteria;p__Bacillota;c__Bacilli;o__Brevibacillales;f__Brevibacillaceae;g__Brevibacillus;s__Brevibacillus brevis
K15584	NZ_LR215979.1_2614	RS_GCF_900683735.1	d__Bacteria;p__Fusobacteriota;c__Fusobacteriia;o__Fusobacteriales;f__Fusobacteriaceae;g__Fusobacterium_A;s__Fusobacterium_A ulcerans_A
K15584	NZ_LR962863.1_2343	RS_GCF_900458895.1	d__Bacteria;p__Bacillota;c__Bacilli;o__Staphylococcales;f__Staphylococcaceae;g__Staphylococcus;s__Staphylococcus schleiferi
K15584	NZ_LS483370.1_1906	RS_GCF_900475285.1	d__Bacteria;p__Pseudomonadota;c__Gammaproteobacteria;o__Pseudomonadales;f__Pseudomonadaceae;g__Pseudomonas_E;s__Pseudomonas_E taetrolens
K15584	NZ_LSLJ01000001.1_582	RS_GCF_001941975.1	d__Bacteria;p__Bacillota_C;c__Negativicutes;o__Sporomusales;f__Sporomusaceae;g__Sporomusa;s__Sporomusa sphaeroides
K15584	NZ_LSLK01000071.1_50	RS_GCF_002257705.1	d__Bacteria;p__Bacillota_C;c__Negativicutes;o__Sporomusales;f__Sporomusaceae;g__Sporomusa;s__Sporomusa silvacetica
K15584	NZ_LT575483.1_1765	RS_GCF_900086705.1	d__Bacteria;p__Bacillota_C;c__Negativicutes;o__Selenomonadales;f__Massilibacillaceae;g__Massilibacillus;s__Massilibacillus massiliensis
K15584	NZ_LT615367.1_1418	RS_GCF_900095885.1	d__Bacteria;p__Pseudomonadota;c__Gammaproteobacteria;o__Enterobacterales;f__Enterobacteriaceae;g__Dickeya;s__Dickeya aquatica
K15584	NZ_LT629783.1_400	RS_GCF_900105835.1	d__Bacteria;p__Pseudomonadota;c__Gammaproteobacteria;o__Pseudomonadales;f__Pseudomonadaceae;g__Pseudomonas_E;s__Pseudomonas_E fragi
K15584	NZ_LT630450.1_2290	RS_GCF_900116045.1	d__Bacteria;p__Desulfobacterota;c__Desulfovibrionia;o__Desulfovibrionales;f__Desulfovibrionaceae;g__Desulfovibrio;s__Desulfovibrio piger_A
K15584	NZ_LT635493.1_956	RS_GCF_900120405.1	d__Bacteria;p__Bacillota_A;c__Clostridia;o__Tissierellales;f__Peptoniphilaceae;g__Urinicoccus;s__Urinicoccus massiliensis
K15584	NZ_LT635546.1_82	RS_GCF_900120125.1	d__Bacteria;p__Bacillota;c__Bacilli;o__Staphylococcales;f__Gemellaceae;g__Gemella;s__Gemella massiliensis
K15584	NZ_LT635772.1_1508	RS_GCF_900128415.1	d__Bacteria;p__Bacillota_A;c__Clostridia;o__Tissierellales;f__Peptoniphilaceae;g__Anaerococcus;s__Anaerococcus mediterraneensis
K15584	NZ_LT707408.1_198	RS_GCF_900156875.1	d__Bacteria;p__Bacillota;c__Bacilli;o__Bacillales;f__DSM-18226;g__Robertmurraya;s__Robertmurraya dakarensis
K15584	NZ_LT732526.1_3220	RS_GCF_900155545.1	d__Bacteria;p__Bacillota_A;c__Clostridia;o__Lachnospirales;f__Lachnospiraceae;g__Lacrimispora;s__Lacrimispora sp900155545
K15584	NZ_LT745776.1_1611	RS_GCF_900166645.1	d__Bacteria;p__Bacillota;c__Bacilli;o__Bacillales;f__Bacillaceae;g__Bacillus;s__Bacillus sonorensis_A
K15584	NZ_LT860099.1_2525	RS_GCF_900184995.1	d__Bacteria;p__Bacillota_A;c__Clostridia;o__Lachnospirales;f__Lachnospiraceae;g__Lachnotalea;s__Lachnotalea massiliensis
K15584	NZ_LT906438.1_3272	RS_GCF_900186955.1	d__Bacteria;p__Bacillota;c__Bacilli;o__Bacillales;f__Bacillaceae;g__Bacillus;s__Bacillus pumilus
K15584	NZ_LT963434.1_736	RS_GCF_900199515.1	d__Bacteria;p__Bacillota;c__Bacilli;o__Erysipelotrichales;f__Erysipelotrichaceae;g__Massilicoli;s__Massilicoli timonensis
K15584	NZ_LT965959.1_180	RS_GCF_900240995.1	d__Bacteria;p__Bacillota;c__Bacilli;o__Bacillales;f__Bacillaceae_J;g__OESV01;s__OESV01 sp900240995
K15584	NZ_LT984798.1_2510	RS_GCF_900243745.1	d__Bacteria;p__Desulfobacterota;c__Desulfovibrionia;o__Desulfovibrionales;f__Desulfovibrionaceae;g__Desulfovibrio;s__Desulfovibrio sp900243745
K15584	NZ_LTAQ01000017.1_43	RS_GCF_001590835.1	d__Bacteria;p__Bacillota;c__Bacilli;o__Bacillales;f__Bacillaceae_G;g__Bacillus_A;s__Bacillus_A gaemokensis
K15584	NZ_LWHQ01000015.1_24	RS_GCF_001653715.1	d__Bacteria;p__Pseudomonadota;c__Alphaproteobacteria;o__Rhizobiales;f__Beijerinckiaceae;g__Methylobacterium;s__Methylobacterium platani
K15584	NZ_LXEN01000071.1_3	RS_GCF_001654855.1	d__Bacteria;p__Pseudomonadota;c__Gammaproteobacteria;o__Enterobacterales;f__Enterobacteriaceae;g__Proteus;s__Proteus myxofaciens
K15584	NZ_LXEV01000003.1_85	RS_GCF_001654965.1	d__Bacteria;p__Pseudomonadota;c__Gammaproteobacteria;o__Enterobacterales;f__Enterobacteriaceae;g__Proteus;s__Proteus hauseri
K15584	NZ_LYPA01000052.1_11	RS_GCF_001675045.1	d__Bacteria;p__Bacillota;c__Bacilli;o__Paenibacillales;f__Paenibacillaceae;g__Pristimantibacillus;s__Pristimantibacillus oryzae
K15584	NZ_LYPB01000087.1_94	RS_GCF_001653565.1	d__Bacteria;p__Bacillota;c__Bacilli;o__Paenibacillales;f__NBRC-103111;g__Paenibacillus_E;s__Paenibacillus_E oryzisoli
K15584	NZ_LYPC01000009.1_113	RS_GCF_001700435.1	d__Bacteria;p__Bacillota;c__Bacilli;o__Paenibacillales;f__NBRC-103111;g__Paenibacillus_E;s__Paenibacillus_E pectinilyticus
K15584	NZ_LZGK01000011.1_70	RS_GCF_001690705.1	d__Bacteria;p__Pseudomonadota;c__Gammaproteobacteria;o__Enterobacterales;f__Enterobacteriaceae;g__Gilliamella;s__Gilliamella apicola_K
K15584	NZ_LZGM01000066.1_24	RS_GCF_001690195.1	d__Bacteria;p__Pseudomonadota;c__Gammaproteobacteria;o__Enterobacterales;f__Enterobacteriaceae;g__Gilliamella;s__Gilliamella apicola_L
K15584	NZ_LZGN01000022.1_189	RS_GCF_001690185.1	d__Bacteria;p__Pseudomonadota;c__Gammaproteobacteria;o__Enterobacterales;f__Enterobacteriaceae;g__Gilliamella;s__Gilliamella apicola_I
K15584	NZ_LZGT01000020.1_25	RS_GCF_001690525.1	d__Bacteria;p__Pseudomonadota;c__Gammaproteobacteria;o__Enterobacterales;f__Enterobacteriaceae;g__Gilliamella;s__Gilliamella apicola_H
K15584	NZ_LZHG01000036.1_18	RS_GCF_001690355.1	d__Bacteria;p__Pseudomonadota;c__Gammaproteobacteria;o__Enterobacterales;f__Enterobacteriaceae;g__Gilliamella;s__Gilliamella apicola_A
K15584	NZ_LZHH01000046.1_88	RS_GCF_001690595.1	d__Bacteria;p__Pseudomonadota;c__Gammaproteobacteria;o__Enterobacterales;f__Enterobacteriaceae;g__Gilliamella;s__Gilliamella apicola_M
K15584	NZ_LZZM01000099.1_84	RS_GCF_002006345.1	d__Bacteria;p__Bacillota_A;c__Clostridia;o__Clostridiales;f__Clostridiaceae;g__Clostridium;s__Clostridium puniceum
K15584	NZ_MASS01000009.1_80	RS_GCF_001707885.1	d__Bacteria;p__Bacillota_B;c__Desulfitobacteriia;o__Desulfitobacteriales;f__Desulfitobacteriaceae;g__Desulfosporosinus;s__Desulfosporosinus sp001707885
K15584	NZ_MBQE01000006.1_361	RS_GCF_001696535.1	d__Bacteria;p__Pseudomonadota;c__Alphaproteobacteria;o__Rhizobiales;f__Stappiaceae;g__Stappia;s__Stappia indica
K15584	NZ_MBTG01000014.1_80	RS_GCF_002027705.1	d__Bacteria;p__Bacillota;c__Bacilli;o__Paenibacillales;f__NBRC-103111;g__Paenibacillus_E;s__Paenibacillus_E ferrarius
K15584	NZ_MCUN01000018.1_21	RS_GCF_002873455.1	d__Bacteria;p__Pseudomonadota;c__Gammaproteobacteria;o__Enterobacterales_A;f__Vibrionaceae;g__Vibrio;s__Vibrio splendidus_J
K15584	NZ_MCWZ01000058.1_5	RS_GCF_002877365.1	d__Bacteria;p__Pseudomonadota;c__Gammaproteobacteria;o__Enterobacterales_A;f__Vibrionaceae;g__Vibrio;s__Vibrio sp002877365
K15584	NZ_MDDW01000003.1_359	RS_GCF_001854865.1	d__Bacteria;p__Pseudomonadota;c__Alphaproteobacteria;o__Rhizobiales;f__Rhizobiaceae;g__Neorhizobium_B;s__Neorhizobium_B sp001854865
K15584	NZ_MDER01000031.1_35	RS_GCF_001721045.1	d__Bacteria;p__Bacillota;c__Bacilli;o__Paenibacillales;f__Paenibacillaceae;g__Paenibacillus_J;s__Paenibacillus_J nuruki
K15584	NZ_MIJZ01000012.1_331	RS_GCF_001730285.1	d__Bacteria;p__Bacillota;c__Bacilli;o__Lactobacillales;f__Enterococcaceae;g__Enterococcus;s__Enterococcus ureasiticus
K15584	NZ_MIKA01000012.1_70	RS_GCF_001730295.1	d__Bacteria;p__Bacillota;c__Bacilli;o__Lactobacillales;f__Enterococcaceae;g__Enterococcus;s__Enterococcus plantarum
K15584	NZ_MIKC01000040.1_174	RS_GCF_001730315.1	d__Bacteria;p__Bacillota;c__Bacilli;o__Lactobacillales;f__Enterococcaceae;g__Enterococcus;s__Enterococcus ureilyticus
K15584	NZ_MINN01000128.1_79	RS_GCF_001877785.1	d__Bacteria;p__Bacillota;c__Bacilli;o__Bacillales;f__Bacillaceae_B;g__Rossellomorea;s__Rossellomorea aquimaris_A
K15584	NZ_MJGC01000067.1_38	RS_GCF_001746915.1	d__Bacteria;p__Cyanobacteriota;c__Cyanobacteriia;o__Cyanobacteriales;f__Desertifilaceae;g__Desertifilum;s__Desertifilum sp001746915
K15584	NZ_MJLZ01000016.1_58	RS_GCF_003666245.1	d__Bacteria;p__Pseudomonadota;c__Gammaproteobacteria;o__Enterobacterales;f__Enterobacteriaceae;g__Brenneria;s__Brenneria alni
K15584	NZ_ML762448.1_52	RS_GCF_009498735.1	d__Bacteria;p__Bacillota;c__Bacilli;o__Bacillales_D;f__Amphibacillaceae;g__Gracilibacillus;s__Gracilibacillus oryzae
K15584	NZ_ML762923.1_204	RS_GCF_009372235.1	d__Bacteria;p__Pseudomonadota;c__Gammaproteobacteria;o__Enterobacterales;f__Enterobacteriaceae;g__Dickeya;s__Dickeya oryzae
K15584	NZ_MLCO01000141.1_22	RS_GCF_001982615.1	d__Bacteria;p__Pseudomonadota;c__Alphaproteobacteria;o__Acetobacterales;f__Acetobacteraceae;g__Roseomonas_D;s__Roseomonas_D deserti
K15584	NZ_MLGE02000001.1_62	RS_GCF_001792775.2	d__Bacteria;p__Bacillota;c__Bacilli;o__Staphylococcales;f__Staphylococcaceae;g__Staphylococcus;s__Staphylococcus pseudintermedius
K15584	NZ_MLQN01000003.1_59	RS_GCF_001854545.1	d__Bacteria;p__Campylobacterota;c__Campylobacteria;o__Campylobacterales;f__Helicobacteraceae;g__Helicobacter_B;s__Helicobacter_B sp001854545
K15584	NZ_MLQS01000017.1_192	RS_GCF_001866055.1	d__Bacteria;p__Bacillota;c__Bacilli;o__Bacillales_H;f__Anaerobacillaceae;g__Anaerobacillus;s__Anaerobacillus alkalidiazotrophicus
K15584	NZ_MOAL01000004.1_1817	RS_GCF_003731765.1	d__Bacteria;p__Pseudomonadota;c__Gammaproteobacteria;o__Pseudomonadales;f__Pseudomonadaceae;g__Pseudomonas_E;s__Pseudomonas_E chlororaphis_G
K15584	NZ_MPNU01000001.1_1382	RS_GCF_001896205.1	d__Bacteria;p__Pseudomonadota;c__Gammaproteobacteria;o__Enterobacterales;f__Enterobacteriaceae;g__Edwardsiella;s__Edwardsiella piscicida
K15584	NZ_MPSZ01000001.1_621	RS_GCF_001939065.1	d__Bacteria;p__Bacillota;c__Bacilli;o__Exiguobacterales;f__Exiguobacteraceae;g__Exiguobacterium_A;s__Exiguobacterium_A indicum
K15584	NZ_MPVN01000001.1_81	RS_GCF_001955535.1	d__Bacteria;p__Bacillota;c__Bacilli;o__Paenibacillales;f__Paenibacillaceae;g__Paenibacillus;s__Paenibacillus sp001955535
K15584	NZ_MRBK01000021.1_74	RS_GCF_001969815.1	d__Bacteria;p__Bacillota;c__Bacilli;o__Bacillales;f__Bacillaceae;g__Bacillus;s__Bacillus swezeyi
K15584	NZ_MRBL01000024.1_19	RS_GCF_001969855.1	d__Bacteria;p__Bacillota;c__Bacilli;o__Bacillales;f__Bacillaceae;g__Bacillus;s__Bacillus haynesii
K15584	NZ_MRCC01000012.1_107	RS_GCF_001904655.1	d__Bacteria;p__Cyanobacteriota;c__Cyanobacteriia;o__Cyanobacteriales;f__Chroococcidiopsidaceae;g__Chroogloeocystis;s__Chroogloeocystis siderophila
K15584	NZ_MRTD01000001.1_92	RS_GCF_001956295.1	d__Bacteria;p__Bacillota;c__Bacilli;o__Paenibacillales;f__Paenibacillaceae;g__Pristimantibacillus;s__Pristimantibacillus sp001956295
K15584	NZ_MRTH01000004.1_34	RS_GCF_001956045.1	d__Bacteria;p__Bacillota;c__Bacilli;o__Paenibacillales;f__NBRC-103111;g__Paenibacillus_S;s__Paenibacillus_S sp001956045
K15584	NZ_MRTS01000005.1_203	RS_GCF_001955855.1	d__Bacteria;p__Bacillota;c__Bacilli;o__Paenibacillales;f__Paenibacillaceae;g__Paenibacillus;s__Paenibacillus sp001955855
K15584	NZ_MRTX01000013.1_14	RS_GCF_001955925.1	d__Bacteria;p__Bacillota;c__Bacilli;o__Paenibacillales;f__Paenibacillaceae;g__Paenibacillus;s__Paenibacillus sp001955925
K15584	NZ_MRWQ01000006.1_229	RS_GCF_001906925.1	d__Bacteria;p__Bacillota;c__Bacilli;o__Bacillales;f__Domibacillaceae;g__Domibacillus;s__Domibacillus mangrovi
K15584	NZ_MRZN01000005.1_117	RS_GCF_002614725.1	d__Bacteria;p__Bacillota;c__Bacilli;o__Staphylococcales;f__Staphylococcaceae;g__Staphylococcus;s__Staphylococcus edaphicus
K15584	NZ_MRZO01000002.1_255	RS_GCF_002732165.1	d__Bacteria;p__Bacillota;c__Bacilli;o__Staphylococcales;f__Staphylococcaceae;g__Staphylococcus;s__Staphylococcus xylosus
K15584	NZ_MSLS01000009.1_138	RS_GCF_001940785.1	d__Bacteria;p__Bacillota;c__Bacilli;o__Bacillales;f__DSM-18226;g__Neobacillus;s__Neobacillus sp001940785
K15584	NZ_MSPW01000001.1_129	RS_GCF_001955655.1	d__Bacteria;p__Bacillota;c__Bacilli;o__Bacillales;f__Planococcaceae;g__Viridibacillus;s__Viridibacillus arenosi
K15584	NZ_MVDI01000001.1_491	RS_GCF_002939305.1	d__Bacteria;p__Cyanobacteriota;c__Cyanobacteriia;o__Cyanobacteriales;f__Chroococcidiopsidaceae;g__Chroogloeocystis;s__Chroogloeocystis sp002939305
K15584	NZ_MVPW01000051.1_31	RS_GCF_002153395.1	d__Bacteria;p__Bacillota;c__Bacilli;o__Bacillales;f__Bacillaceae;g__Bacillus;s__Bacillus subtilis_G
K15584	NZ_MWSJ01000002.1_371	RS_GCF_002237755.1	d__Bacteria;p__Bacillota;c__Bacilli;o__Bacillales;f__Planococcaceae;g__Lysinibacillus;s__Lysinibacillus sp002237755
K15584	NZ_MZGX01000006.1_18	RS_GCF_002051585.1	d__Bacteria;p__Bacillota_A;c__Clostridia;o__Acetivibrionales;f__DSM-27016;g__Ruminiclostridium;s__Ruminiclostridium hungatei
K15584	NZ_MZNT01000007.1_22	RS_GCF_002042965.1	d__Bacteria;p__Bacillota;c__Bacilli;o__Paenibacillales;f__NBRC-103111;g__Paenibacillus_S;s__Paenibacillus_S sp002042965
K15584	NZ_NASD01000030.1_12	RS_GCF_002142155.1	d__Bacteria;p__Pseudomonadota;c__Gammaproteobacteria;o__Enterobacterales;f__Enterobacteriaceae;g__Gilliamella;s__Gilliamella apis
K15584	NZ_NAST01000008.1_28	RS_GCF_002142215.1	d__Bacteria;p__Pseudomonadota;c__Gammaproteobacteria;o__Enterobacterales;f__Enterobacteriaceae;g__Gilliamella;s__Gilliamella sp002142215
K15584	NZ_NBVR01000039.1_136	RS_GCF_002607735.1	d__Bacteria;p__Pseudomonadota;c__Gammaproteobacteria;o__Enterobacterales;f__Enterobacteriaceae;g__Proteus;s__Proteus alimentorum
K15584	NZ_NESU01000009.1_5	RS_GCF_002287135.1	d__Bacteria;p__Campylobacterota;c__Campylobacteria;o__Campylobacterales;f__Helicobacteraceae;g__Helicobacter_F;s__Helicobacter_F sp002287135
K15584	NZ_NFHE01000011.1_63	RS_GCF_002161235.1	d__Bacteria;p__Bacillota_A;c__Clostridia;o__Oscillospirales;f__Oscillospiraceae;g__Enterenecus;s__Enterenecus sp002161235
K15584	NZ_NFHG01000001.1_376	RS_GCF_002159265.1	d__Bacteria;p__Bacillota_A;c__Clostridia;o__Oscillospirales;f__Oscillospiraceae;g__Flavonifractor;s__Flavonifractor sp002159265
K15584	NZ_NFJC01000002.1_123	RS_GCF_002159665.1	d__Bacteria;p__Desulfobacterota;c__Desulfovibrionia;o__Desulfovibrionales;f__Desulfovibrionaceae;g__Desulfovibrio;s__Desulfovibrio faecigallinarum
K15584	NZ_NFJT01000043.1_10	RS_GCF_002160015.1	d__Bacteria;p__Bacillota_A;c__Clostridia;o__Oscillospirales;f__Ruminococcaceae;g__Anaerofilum;s__Anaerofilum faecale
K15584	NZ_NFJU01000041.1_20	RS_GCF_002160025.1	d__Bacteria;p__Bacillota_A;c__Clostridia;o__Oscillospirales;f__Acutalibacteraceae;g__Caccousia;s__Caccousia stercoris
K15584	NZ_NFKI01000001.1_65	RS_GCF_002160305.1	d__Bacteria;p__Bacillota_A;c__Clostridia;o__Oscillospirales;f__Oscillospiraceae;g__Lawsonibacter;s__Lawsonibacter pullicola
K15584	NZ_NFLE01000012.1_95	RS_GCF_002160755.1	d__Bacteria;p__Bacillota_A;c__Clostridia;o__Lachnospirales;f__Lachnospiraceae;g__Lachnoclostridium_A;s__Lachnoclostridium_A sp002160755
K15584	NZ_NFMB01000001.1_283	RS_GCF_002161215.1	d__Bacteria;p__Bacillota_A;c__Clostridia;o__Oscillospirales;f__Oscillospiraceae;g__Flavonifractor;s__Flavonifractor avistercoris
K15584	NZ_NFVA01000075.1_14	RS_GCF_002264395.1	d__Bacteria;p__Bacillota;c__Bacilli;o__Paenibacillales;f__Paenibacillaceae;g__Paenibacillus;s__Paenibacillus sp002264395
K15584	NZ_NGMO01000002.1_406	RS_GCF_002140175.1	d__Bacteria;p__Bacillota;c__Bacilli;o__Lactobacillales;f__Enterococcaceae;g__Enterococcus_B;s__Enterococcus_B sp002140175
K15584	NZ_NGVR01000011.1_103	RS_GCF_002777965.1	d__Bacteria;p__Pseudomonadota;c__Gammaproteobacteria;o__Enterobacterales;f__Enterobacteriaceae;g__Proteus;s__Proteus columbae
K15584	NZ_NHON01000001.1_207	RS_GCF_002195995.1	d__Bacteria;p__Pseudomonadota;c__Alphaproteobacteria;o__DSM-16000;f__Inquilinaceae;g__Inquilinus;s__Inquilinus limosus_C
K15584	NZ_NHYK01000020.1_2	RS_GCF_003288805.1	d__Bacteria;p__Campylobacterota;c__Campylobacteria;o__Campylobacterales;f__Helicobacteraceae;g__Helicobacter_F;s__Helicobacter_F sp003288805
K15584	NZ_NHYL01000002.1_189	RS_GCF_003288905.1	d__Bacteria;p__Campylobacterota;c__Campylobacteria;o__Campylobacterales;f__Helicobacteraceae;g__Helicobacter_D;s__Helicobacter_D sp003288905
K15584	NZ_NHYN01000017.1_24	RS_GCF_003288845.1	d__Bacteria;p__Campylobacterota;c__Campylobacteria;o__Campylobacterales;f__Helicobacteraceae;g__NHYN01;s__NHYN01 sp003288845
K15584	NZ_NJDE01000007.1_302	RS_GCF_002205895.1	d__Bacteria;p__Bacillota;c__Bacilli;o__Paenibacillales;f__Paenibacillaceae;g__Saccharibacillus;s__Saccharibacillus sp002205895
K15584	NZ_NJGI01000001.1_800	RS_GCF_002573625.1	d__Bacteria;p__Fusobacteriota;c__Fusobacteriia;o__Fusobacteriales;f__Fusobacteriaceae;g__Fusobacterium;s__Fusobacterium nucleatum_D
K15584	NZ_NKHG01000110.1_29	RS_GCF_002744245.1	d__Bacteria;p__Bacillota;c__Bacilli;o__Bacillales;f__Bacillaceae;g__Bacillus;s__Bacillus pumilus_M
K15584	NZ_NMZQ01000048.1_12	RS_GCF_010093125.1	d__Bacteria;p__Bacillota_C;c__Negativicutes;o__Veillonellales;f__Veillonellaceae;g__Veillonella_A;s__Veillonella_A sp010093125
K15584	NZ_NOJY02000011.1_6	RS_GCF_002250835.2	d__Bacteria;p__Bacillota_A;c__Clostridia;o__Peptostreptococcales;f__Peptostreptococcaceae;g__Romboutsia_A;s__Romboutsia_A weinsteinii
K15584	NZ_NOJZ02000005.1_108	RS_GCF_002251085.2	d__Bacteria;p__Bacillota_A;c__Clostridia;o__Peptostreptococcales;f__Peptostreptococcaceae;g__Romboutsia_B;s__Romboutsia_B maritimum
K15584	NZ_NPDD01000212.1_1	RS_GCF_002272245.1	d__Bacteria;p__Bacillota;c__Bacilli;o__Bacillales;f__DSM-18226;g__Neobacillus;s__Neobacillus sp002272245
K15584	NZ_NPMN01000001.1_170	RS_GCF_002266425.1	d__Bacteria;p__Bacillota_A;c__Clostridia;o__Tissierellales;f__Tissierellaceae;g__Tissierella;s__Tissierella carlieri
K15584	NZ_NQKI01000027.1_39	RS_GCF_002269125.1	d__Bacteria;p__Pseudomonadota;c__Gammaproteobacteria;o__Pseudomonadales;f__Pseudomonadaceae;g__Pseudomonas_E;s__Pseudomonas_E lundensis_A
K15584	NZ_NQKQ01000009.1_40	RS_GCF_002269505.1	d__Bacteria;p__Pseudomonadota;c__Gammaproteobacteria;o__Pseudomonadales;f__Pseudomonadaceae;g__Pseudomonas_E;s__Pseudomonas_E fragi_D
K15584	NZ_NQYC01000002.1_197	RS_GCF_003600835.1	d__Bacteria;p__Bacillota;c__Bacilli;o__Bacillales;f__Domibacillaceae;g__Pseudobacillus;s__Pseudobacillus sp003600835
K15584	NZ_NRCJ01000017.1_43	RS_GCF_003129965.1	d__Bacteria;p__Pseudomonadota;c__Gammaproteobacteria;o__Enterobacterales_A;f__Pasteurellaceae;g__Aggregatibacter;s__Aggregatibacter kilianii_A
K15584	NZ_NRCN01000001.1_789	RS_GCF_003130255.1	d__Bacteria;p__Pseudomonadota;c__Gammaproteobacteria;o__Enterobacterales_A;f__Pasteurellaceae;g__Aggregatibacter;s__Aggregatibacter kilianii
K15584	NZ_NRDF01000012.1_15	RS_GCF_003130205.1	d__Bacteria;p__Pseudomonadota;c__Gammaproteobacteria;o__Enterobacterales_A;f__Pasteurellaceae;g__Aggregatibacter;s__Aggregatibacter actinomycetemcomitans_A
K15584	NZ_NRQY01000001.1_2454	RS_GCF_003996855.1	d__Bacteria;p__Pseudomonadota;c__Gammaproteobacteria;o__Enterobacterales;f__Enterobacteriaceae;g__Morganella;s__Morganella morganii_C
K15584	NZ_NUNF01000013.1_48	RS_GCF_002585305.1	d__Bacteria;p__Bacillota;c__Bacilli;o__Bacillales;f__DSM-18226;g__Neobacillus;s__Neobacillus sp002585305
K15584	NZ_NXIF01000023.1_85	RS_GCF_002837275.1	d__Bacteria;p__Campylobacterota;c__Campylobacteria;o__Campylobacterales;f__Arcobacteraceae;g__Malaciobacter;s__Malaciobacter halophilus
K15584	NZ_NXLL01000025.1_3	RS_GCF_003364115.1	d__Bacteria;p__Campylobacterota;c__Campylobacteria;o__Campylobacterales;f__Helicobacteraceae;g__Helicobacter_F;s__Helicobacter_F sp003364115
K15584	NZ_NXLQ01000005.1_59	RS_GCF_003364195.1	d__Bacteria;p__Campylobacterota;c__Campylobacteria;o__Campylobacterales;f__Helicobacteraceae;g__Helicobacter_A;s__Helicobacter_A didelphidarum
K15584	NZ_NXLR01000005.1_70	RS_GCF_003364255.1	d__Bacteria;p__Campylobacterota;c__Campylobacteria;o__Campylobacterales;f__Helicobacteraceae;g__Helicobacter_C;s__Helicobacter_C marmotae
K15584	NZ_NXLW01000021.1_6	RS_GCF_003364265.1	d__Bacteria;p__Campylobacterota;c__Campylobacteria;o__Campylobacterales;f__Helicobacteraceae;g__Helicobacter_A;s__Helicobacter_A aurati
K15584	NZ_OAOF01000008.1_97	RS_GCF_900205965.1	d__Bacteria;p__Bacillota_A;c__Clostridia;o__Lachnospirales;f__Lachnospiraceae;g__Lacrimispora;s__Lacrimispora amygdalina_A
K15584	NZ_OBEF01000009.1_43	RS_GCF_900215375.1	d__Bacteria;p__Pseudomonadota;c__Gammaproteobacteria;o__Enterobacterales;f__Enterobacteriaceae;g__Scandinavium;s__Scandinavium sp900215375
K15584	NZ_OBEK01000001.1_253	RS_GCF_900215625.1	d__Bacteria;p__Bacillota;c__Bacilli;o__Bacillales_D;f__Amphibacillaceae;g__Terribacillus;s__Terribacillus aidingensis
K15584	NZ_OBQD01000014.1_39	RS_GCF_900220975.1	d__Bacteria;p__Pseudomonadota;c__Alphaproteobacteria;o__Rhizobiales;f__Rhizobiaceae;g__Mycoplana;s__Mycoplana subbaraonis
K15584	NZ_OCTP01000011.1_611	RS_GCF_900232825.1	d__Bacteria;p__Bacillota_A;c__Clostridia;o__Tissierellales;f__Peptoniphilaceae;g__Anaerococcus;s__Anaerococcus sp900232825
K15584	NZ_OCTU01000001.1_481	RS_GCF_900232945.1	d__Bacteria;p__Bacillota_A;c__Clostridia;o__Tissierellales;f__Peptoniphilaceae;g__Urinicoccus;s__Urinicoccus timonensis
K15584	NZ_OKQO01000006.1_115	RS_GCF_900289145.1	d__Bacteria;p__Bacillota_A;c__Clostridia;o__Oscillospirales;f__Ruminococcaceae;g__Neobittarella;s__Neobittarella massiliensis
K15584	NZ_OLMM01000002.1_139	RS_GCF_900291475.1	d__Bacteria;p__Bacillota_C;c__Negativicutes;o__Acidaminococcales;f__Acidaminococcaceae;g__Acidaminococcus;s__Acidaminococcus provencensis
K15584	NZ_OW485601.1_5538	RS_GCF_937425535.1	d__Bacteria;p__Pseudomonadota;c__Alphaproteobacteria;o__Acetobacterales;f__Acetobacteraceae;g__Rhodovastum;s__Rhodovastum atsumiense
K15584	NZ_OX216966.1_3136	RS_GCF_945605565.1	d__Bacteria;p__Bacillota;c__Bacilli;o__Paenibacillales;f__Paenibacillaceae;g__Paenibacillus_B;s__Paenibacillus_B dendritiformis_A
K15584	NZ_PDFK01000003.1_137	RS_GCF_002845985.1	d__Bacteria;p__Bacillota;c__Bacilli;o__Bacillales;f__Planococcaceae;g__Lysinibacillus;s__Lysinibacillus fusiformis_D
K15584	NZ_PDJV01000008.1_36	RS_GCF_004116465.1	d__Bacteria;p__Campylobacterota;c__Campylobacteria;o__Campylobacterales;f__Arcobacteraceae;g__Arcobacter;s__Arcobacter sp004116465
K15584	NZ_PDKB01000012.1_42	RS_GCF_003316695.1	d__Bacteria;p__Campylobacterota;c__Campylobacteria;o__Campylobacterales;f__Arcobacteraceae;g__Aliarcobacter;s__Aliarcobacter vitoriensis
K15584	NZ_PDKC01000007.1_32	RS_GCF_004116495.1	d__Bacteria;p__Campylobacterota;c__Campylobacteria;o__Campylobacterales;f__Arcobacteraceae;g__Malaciobacter;s__Malaciobacter sp004116495
K15584	NZ_PDKG01000005.1_132	RS_GCF_004116725.1	d__Bacteria;p__Campylobacterota;c__Campylobacteria;o__Campylobacterales;f__Arcobacteraceae;g__Malaciobacter;s__Malaciobacter sp004116725
K15584	NZ_PDNU01000030.1_11	RS_GCF_002631185.1	d__Bacteria;p__Pseudomonadota;c__Alphaproteobacteria;o__Acetobacterales;f__Acetobacteraceae;g__Roseomonas_D;s__Roseomonas_D rhizosphaerae
K15584	NZ_PDOA01000008.1_129	RS_GCF_003116135.1	d__Bacteria;p__Pseudomonadota;c__Alphaproteobacteria;o__Acetobacterales;f__Acetobacteraceae;g__Roseomonas_D;s__Roseomonas_D aestuarii
K15584	NZ_PDYM01000026.1_28	RS_GCF_002743055.1	d__Bacteria;p__Bacillota;c__Bacilli;o__Bacillales;f__Planococcaceae;g__Sporosarcina;s__Sporosarcina sp002743055
K15584	NZ_PEHF01000084.1_143	RS_GCF_015762685.1	d__Bacteria;p__Pseudomonadota;c__Gammaproteobacteria;o__Enterobacterales;f__Enterobacteriaceae;g__Symbiopectobacterium;s__Symbiopectobacterium sp015762685
K15584	NZ_PENS01000004.1_147	RS_GCF_003144325.1	d__Bacteria;p__Pseudomonadota;c__Gammaproteobacteria;o__Enterobacterales;f__Enterobacteriaceae;g__Proteus;s__Proteus terrae
K15584	NZ_PENW01000020.1_110	RS_GCF_003144405.1	d__Bacteria;p__Pseudomonadota;c__Gammaproteobacteria;o__Enterobacterales;f__Enterobacteriaceae;g__Proteus;s__Proteus cibi
K15584	NZ_PENZ01000007.1_135	RS_GCF_003144395.1	d__Bacteria;p__Pseudomonadota;c__Gammaproteobacteria;o__Enterobacterales;f__Enterobacteriaceae;g__Proteus;s__Proteus faecis
K15584	NZ_PGUW01000019.1_56	RS_GCF_002863565.1	d__Bacteria;p__Bacillota;c__Bacilli;o__Bacillales;f__DSM-1321;g__Peribacillus;s__Peribacillus sp002863565
K15584	NZ_PHFJ01000008.1_128	RS_GCF_003144535.1	d__Bacteria;p__Pseudomonadota;c__Gammaproteobacteria;o__Enterobacterales;f__Enterobacteriaceae;g__Proteus;s__Proteus penneri
K15584	NZ_PKQK01000001.1_1412	RS_GCF_002968835.1	d__Bacteria;p__Bacillota;c__Bacilli;o__Paenibacillales;f__Paenibacillaceae;g__Paenibacillus;s__Paenibacillus sp002968835
K15584	NZ_PNXQ01000005.1_447	RS_GCF_005217525.1	d__Bacteria;p__Bacillota;c__Bacilli;o__Paenibacillales;f__Paenibacillaceae;g__Paenibacillus;s__Paenibacillus terrae_C
K15584	NZ_PPPV01000016.1_690	RS_GCF_002901705.1	d__Bacteria;p__Bacillota;c__Bacilli;o__Staphylococcales;f__Staphylococcaceae;g__Staphylococcus;s__Staphylococcus lugdunensis
K15584	NZ_PPQF01000036.1_16	RS_GCF_002901865.1	d__Bacteria;p__Bacillota;c__Bacilli;o__Staphylococcales;f__Staphylococcaceae;g__Staphylococcus;s__Staphylococcus agnetis
K15584	NZ_PPQH01000019.1_23	RS_GCF_002902385.1	d__Bacteria;p__Bacillota;c__Bacilli;o__Staphylococcales;f__Staphylococcaceae;g__Staphylococcus;s__Staphylococcus intermedius
K15584	NZ_PPQK01000005.1_41	RS_GCF_002901945.1	d__Bacteria;p__Bacillota;c__Bacilli;o__Staphylococcales;f__Staphylococcaceae;g__Staphylococcus;s__Staphylococcus chromogenes
K15584	NZ_PPQN01000020.1_37	RS_GCF_002901995.1	d__Bacteria;p__Bacillota;c__Bacilli;o__Staphylococcales;f__Staphylococcaceae;g__Staphylococcus;s__Staphylococcus coagulans
K15584	NZ_PPQS01000042.1_28	RS_GCF_002902405.1	d__Bacteria;p__Bacillota;c__Bacilli;o__Staphylococcales;f__Staphylococcaceae;g__Staphylococcus;s__Staphylococcus schweitzeri
K15584	NZ_PPQZ01000013.1_13	RS_GCF_002902525.1	d__Bacteria;p__Bacillota;c__Bacilli;o__Staphylococcales;f__Staphylococcaceae;g__Mammaliicoccus;s__Mammaliicoccus stepanovicii
K15584	NZ_PPRT01000031.1_14	RS_GCF_002902725.1	d__Bacteria;p__Bacillota;c__Bacilli;o__Staphylococcales;f__Staphylococcaceae;g__Staphylococcus;s__Staphylococcus caprae
K15584	NZ_PQGD01000009.1_33	RS_GCF_002915575.1	d__Bacteria;p__Pseudomonadota;c__Gammaproteobacteria;o__Enterobacterales;f__Enterobacteriaceae;g__Superficieibacter;s__Superficieibacter electus
K15584	NZ_PQMB01000005.1_181	RS_GCF_002918555.1	d__Bacteria;p__Pseudomonadota;c__Gammaproteobacteria;o__Enterobacterales;f__Enterobacteriaceae;g__Citrobacter_C;s__Citrobacter_C amalonaticus_A
K15584	NZ_PRDB01000025.1_13	RS_GCF_002925905.1	d__Bacteria;p__Pseudomonadota;c__Gammaproteobacteria;o__Enterobacterales;f__Enterobacteriaceae;g__Klebsiella;s__Klebsiella michiganensis
K15584	NZ_PREZ01000004.1_468	RS_GCF_002926065.1	d__Bacteria;p__Bacillota;c__Bacilli;o__Bacillales;f__Jeotgalibacillaceae;g__Jeotgalibacillus;s__Jeotgalibacillus proteolyticus
K15584	NZ_PRLD01000004.1_173	RS_GCF_003287405.1	d__Bacteria;p__Bacillota_A;c__Clostridia;o__Oscillospirales;f__Ruminococcaceae;g__Faecalibacterium;s__Faecalibacterium prausnitzii_J
K15584	NZ_PTRE01000013.1_43	RS_GCF_002965065.1	d__Bacteria;p__Pseudomonadota;c__Gammaproteobacteria;o__Enterobacterales;f__Enterobacteriaceae;g__Escherichia;s__Escherichia sp002965065
K15584	NZ_PXXX01000011.1_139	RS_GCF_003367505.1	d__Bacteria;p__Bacillota;c__Bacilli;o__Bacillales;f__Planococcaceae;g__Lysinibacillus;s__Lysinibacillus capsici
K15584	NZ_PXZL01000009.1_36	RS_GCF_003013405.1	d__Bacteria;p__Bacillota;c__Bacilli;o__Brevibacillales;f__Brevibacillaceae;g__Brevibacillus;s__Brevibacillus formosus
K15584	NZ_PXZM01000018.1_130	RS_GCF_003013395.1	d__Bacteria;p__Bacillota;c__Bacilli;o__Brevibacillales;f__Brevibacillaceae;g__Brevibacillus;s__Brevibacillus fortis
K15584	NZ_PXZO01000002.1_35	RS_GCF_003013475.1	d__Bacteria;p__Bacillota;c__Bacilli;o__Brevibacillales;f__Brevibacillaceae;g__Brevibacillus;s__Brevibacillus porteri
K15584	NZ_PYAT01000003.1_135	RS_GCF_003014655.1	d__Bacteria;p__Bacillota;c__Bacilli;o__Bacillales;f__Planococcaceae;g__Planococcus;s__Planococcus soli_A
K15584	NZ_PYLO01000002.1_466	RS_GCF_003024715.1	d__Bacteria;p__Bacillota_A;c__Clostridia;o__Lachnospirales;f__Lachnospiraceae;g__Clostridium_Q;s__Clostridium_Q fessum
K15584	NZ_PYWL01000004.1_361	RS_GCF_003049525.1	d__Bacteria;p__Bacillota;c__Bacilli;o__Bacillales;f__Planococcaceae;g__Lysinibacillus;s__Lysinibacillus fusiformis
K15584	NZ_PYWM01000003.1_149	RS_GCF_003049665.1	d__Bacteria;p__Bacillota;c__Bacilli;o__Bacillales;f__Planococcaceae;g__Lysinibacillus;s__Lysinibacillus mangiferihumi
K15584	NZ_PYWN01000182.1_5	RS_GCF_003049505.1	d__Bacteria;p__Bacillota;c__Bacilli;o__Bacillales;f__Planococcaceae;g__Metasolibacillus;s__Metasolibacillus meyeri
K15584	NZ_PZJM01000005.1_5	RS_GCF_003206045.1	d__Bacteria;p__Pseudomonadota;c__Gammaproteobacteria;o__Pseudomonadales;f__Halomonadaceae;g__Salinicola;s__Salinicola lusitanus
K15584	NZ_PZKN01000002.1_7	RS_GCF_003046795.1	d__Bacteria;p__Desulfobacterota;c__Desulfovibrionia;o__Desulfovibrionales;f__Desulfonatronaceae;g__Desulfonatronum;s__Desulfonatronum sp003046795
K15584	NZ_QEVW01000025.1_127	RS_GCF_003287275.1	d__Bacteria;p__Bacillota;c__Bacilli;o__Paenibacillales;f__Paenibacillaceae;g__Paenibacillus;s__Paenibacillus taichungensis_A
K15584	NZ_QFRU01000037.1_16	RS_GCF_003184905.1	d__Bacteria;p__Bacillota;c__Bacilli;o__Bacillales;f__Bacillaceae_H;g__Priestia;s__Priestia sp003184905
K15584	NZ_QGDS01000005.1_160	RS_GCF_003149105.1	d__Bacteria;p__Bacillota_A;c__Clostridia;o__Lachnospirales;f__Lachnospiraceae;g__Muricomes;s__Muricomes contortus_C
K15584	NZ_QGLO01000004.1_1056	RS_GCF_003202775.1	d__Bacteria;p__Pseudomonadota;c__Gammaproteobacteria;o__Enterobacterales;f__Enterobacteriaceae;g__Gilliamella;s__Gilliamella apis_A
K15584	NZ_QGLP01000005.1_131	RS_GCF_003202915.1	d__Bacteria;p__Pseudomonadota;c__Gammaproteobacteria;o__Enterobacterales;f__Enterobacteriaceae;g__Gilliamella;s__Gilliamella apicola_Q
K15584	NZ_QGTQ01000015.1_63	RS_GCF_003182255.1	d__Bacteria;p__Bacillota;c__Bacilli;o__Paenibacillales;f__Paenibacillaceae;g__Paenibacillus_T;s__Paenibacillus_T cellulosilyticus
K15584	NZ_QGTW01000001.1_681	RS_GCF_003182355.1	d__Bacteria;p__Bacillota;c__Bacilli;o__Bacillales;f__DSM-18226;g__Cytobacillus;s__Cytobacillus oceanisediminis_A
K15584	NZ_QHLK01000003.1_4	RS_GCF_006864455.1	d__Bacteria;p__Campylobacterota;c__Campylobacteria;o__Campylobacterales;f__Campylobacteraceae;g__Campylobacter_D;s__Campylobacter_D sp006864455
K15584	NZ_QHLL01000004.1_152	RS_GCF_006864535.1	d__Bacteria;p__Campylobacterota;c__Campylobacteria;o__Campylobacterales;f__Campylobacteraceae;g__Campylobacter_D;s__Campylobacter_D sp006864535
K15584	NZ_QJJK01000011.1_115	RS_GCF_003201475.1	d__Bacteria;p__Pseudomonadota;c__Alphaproteobacteria;o__Rhizobiales;f__Beijerinckiaceae;g__Chelatococcus;s__Chelatococcus asaccharovorans
K15584	NZ_QJSW01000009.1_132	RS_GCF_003217495.1	d__Bacteria;p__Bacillota;c__Bacilli;o__Paenibacillales;f__Paenibacillaceae;g__Paenibacillus;s__Paenibacillus barcinonensis
K15584	NZ_QJVJ01000005.1_104	RS_GCF_003217775.1	d__Bacteria;p__Bacillota;c__Bacilli;o__Paenibacillales;f__NBRC-103111;g__Paenibacillus_AB;s__Paenibacillus_AB flagellatus
K15584	NZ_QKMR01000001.1_135	RS_GCF_003208175.1	d__Bacteria;p__Bacillota_A;c__Clostridia;o__Acetivibrionales;f__DSM-27016;g__Ruminiclostridium;s__Ruminiclostridium sufflavum
K15584	NZ_QKRB01000028.1_200	RS_GCF_003233845.1	d__Bacteria;p__Bacillota;c__Bacilli;o__Paenibacillales;f__Paenibacillaceae;g__Paenibacillus_I;s__Paenibacillus_I sambharensis
K15584	NZ_QMFA01000002.1_155	RS_GCF_003285005.1	d__Bacteria;p__Bacillota;c__Bacilli;o__Paenibacillales;f__NBRC-103111;g__YN15;s__YN15 sp003285005
K15584	NZ_QMIE01000013.1_61	RS_GCF_007625075.1	d__Bacteria;p__Desulfobacterota;c__Desulfovibrionia;o__Desulfovibrionales;f__Desulfovibrionaceae;g__Oceanidesulfovibrio;s__Oceanidesulfovibrio indonesiensis
K15584	NZ_QNRV01000008.1_32	RS_GCF_003315195.1	d__Bacteria;p__Pseudomonadota;c__Gammaproteobacteria;o__Burkholderiales;f__Burkholderiaceae_A;g__Sutterella;s__Sutterella wadsworthensis
K15584	NZ_QNRY01000066.1_5	RS_GCF_003315515.1	d__Bacteria;p__Pseudomonadota;c__Gammaproteobacteria;o__Enterobacterales;f__Enterobacteriaceae;g__Brenneria;s__Brenneria salicis
K15584	NZ_QNUT01000040.1_42	RS_GCF_003934295.1	d__Bacteria;p__Pseudomonadota;c__Gammaproteobacteria;o__Enterobacterales;f__Enterobacteriaceae;g__Dickeya;s__Dickeya lacustris
K15584	NZ_QOCW01000020.1_11	RS_GCF_003318295.1	d__Bacteria;p__Bacillota;c__Bacilli;o__Bacillales_G;f__UBA6769;g__Maribacillus;s__Maribacillus taeanensis
K15584	NZ_QOHO01000020.1_40	RS_GCF_003432035.1	d__Bacteria;p__Bacillota_A;c__Clostridia;o__Lachnospirales;f__Lachnospiraceae;g__Lacrimispora;s__Lacrimispora indica
K15584	NZ_QPJD01000007.1_248	RS_GCF_003337375.1	d__Bacteria;p__Bacillota;c__Bacilli;o__Paenibacillales;f__Paenibacillaceae;g__Pristimantibacillus;s__Pristimantibacillus prosopidis
K15584	NZ_QPKF01000001.1_1288	RS_GCF_003339585.1	d__Bacteria;p__Bacillota;c__Bacilli;o__Exiguobacterales;f__Exiguobacteraceae;g__Exiguobacterium_A;s__Exiguobacterium_A sp003339585
K15584	NZ_QRCT01000019.1_158	RS_GCF_003363435.1	d__Bacteria;p__Bacillota_A;c__Clostridia;o__Lachnospirales;f__Lachnospiraceae;g__Anaerosacchariphilus;s__Anaerosacchariphilus polymeriproducens
K15584	NZ_QRDY01000004.1_258	RS_GCF_003386205.1	d__Bacteria;p__Bacillota;c__Bacilli;o__Paenibacillales;f__Paenibacillaceae;g__Cohnella;s__Cohnella lupini
K15584	NZ_QRDZ01000001.1_156	RS_GCF_003386235.1	d__Bacteria;p__Bacillota;c__Bacilli;o__Paenibacillales;f__Paenibacillaceae;g__Cohnella;s__Cohnella phaseoli
K15584	NZ_QUCM01000004.1_17	RS_GCF_003473545.1	d__Bacteria;p__Bacillota_A;c__Clostridia;o__Lachnospirales;f__Lachnospiraceae;g__Enterocloster;s__Enterocloster sp000431375
K15584	NZ_QUFI01000017.1_55	RS_GCF_003478505.1	d__Bacteria;p__Bacillota_A;c__Clostridia;o__Lachnospirales;f__Lachnospiraceae;g__Ventrimonas;s__Ventrimonas sp003478505
K15584	NZ_QUIV01000002.1_210	RS_GCF_003480315.1	d__Bacteria;p__Bacillota_A;c__Clostridia;o__Lachnospirales;f__Lachnospiraceae;g__Ventrimonas;s__Ventrimonas sp003480315
K15584	NZ_QUJB01000008.1_108	RS_GCF_003480435.1	d__Bacteria;p__Bacillota_A;c__Clostridia;o__Lachnospirales;f__Lachnospiraceae;g__Copromonas;s__Copromonas sp900066055
K15584	NZ_QULW01000006.1_117	RS_GCF_003481825.1	d__Bacteria;p__Bacillota_A;c__Clostridia;o__Lachnospirales;f__Lachnospiraceae;g__Ventrimonas;s__Ventrimonas sp003481825
K15584	NZ_QUMD01000004.1_81	RS_GCF_003481985.1	d__Bacteria;p__Bacillota_A;c__Clostridia;o__Lachnospirales;f__Lachnospiraceae;g__Ventrimonas;s__Ventrimonas sp003506385
K15584	NZ_QURL01000006.1_14	RS_GCF_003403015.1	d__Bacteria;p__Pseudomonadota;c__Alphaproteobacteria;o__Rhizobiales;f__Rhizobiaceae;g__Fulvimarina;s__Fulvimarina endophytica
K15584	NZ_QVTE01000027.1_12	RS_GCF_003429095.1	d__Bacteria;p__Bacillota;c__Bacilli;o__Bacillales;f__DSM-1321;g__Peribacillus_A;s__Peribacillus_A saganii
K15584	NZ_QXGS01000031.1_9	RS_GCF_003604215.1	d__Bacteria;p__Pseudomonadota;c__Alphaproteobacteria;o__Acetobacterales;f__Acetobacteraceae;g__Roseomonas_D;s__Roseomonas_D vastitatis
K15584	NZ_QXJF01000026.1_17	RS_GCF_003670275.1	d__Bacteria;p__Campylobacterota;c__Campylobacteria;o__Campylobacterales;f__Helicobacteraceae;g__Helicobacter_C;s__Helicobacter_C labetoulli
K15584	NZ_QXQA01000001.1_289	RS_GCF_003583765.1	d__Bacteria;p__Bacillota;c__Bacilli;o__Paenibacillales;f__Paenibacillaceae;g__Pristimantibacillus;s__Pristimantibacillus nanensis
K15584	NZ_QXQT01000009.1_65	RS_GCF_003660395.1	d__Bacteria;p__Campylobacterota;c__Campylobacteria;o__Campylobacterales;f__Helicobacteraceae;g__Helicobacter_E;s__Helicobacter_E vulpis
K15584	NZ_QZCF01000002.1_9	RS_GCF_003591485.1	d__Bacteria;p__Bacillota;c__Bacilli;o__Paenibacillales;f__Paenibacillaceae;g__Pristimantibacillus;s__Pristimantibacillus sp003591485
K15584	NZ_RAPK01000006.1_129	RS_GCF_003610495.1	d__Bacteria;p__Bacillota;c__Bacilli;o__Bacillales_H;f__Marinococcaceae;g__Sinobaca;s__Sinobaca qinghaiensis
K15584	NZ_RBWY01000001.1_636	RS_GCF_003634275.1	d__Bacteria;p__Pseudomonadota;c__Gammaproteobacteria;o__Enterobacterales;f__Enterobacteriaceae;g__Orbus;s__Orbus hercynius
K15584	NZ_RBZM01000003.1_273	RS_GCF_003628305.1	d__Bacteria;p__Bacillota;c__Bacilli;o__Paenibacillales;f__Paenibacillaceae;g__Cohnella;s__Cohnella endophytica
K15584	NZ_RCVN01000005.1_116	RS_GCF_003697915.1	d__Bacteria;p__Bacillota;c__Bacilli;o__Staphylococcales;f__Staphylococcaceae;g__Staphylococcus;s__Staphylococcus pseudoxylosus
K15584	NZ_RCVQ01000003.1_9	RS_GCF_016107285.1	d__Bacteria;p__Pseudomonadota;c__Alphaproteobacteria;o__Acetobacterales;f__Acetobacteraceae;g__Roseomonas_D;s__Roseomonas_D sp016107285
K15584	NZ_RFLX01000057.1_5	RS_GCF_003696345.1	d__Bacteria;p__Pseudomonadota;c__Alphaproteobacteria;o__Acetobacterales;f__Acetobacteraceae;g__Roseomonas_D;s__Roseomonas_D wenyumeiae
K15584	NZ_RHHO01000026.1_3	RS_GCF_003710865.1	d__Bacteria;p__Bacillota;c__Bacilli;o__Brevibacillales;f__Brevibacillaceae;g__Brevibacillus;s__Brevibacillus borstelensis
K15584	NZ_RHHV01000001.1_29	RS_GCF_003710905.1	d__Bacteria;p__Bacillota;c__Bacilli;o__Brevibacillales;f__Brevibacillaceae;g__Brevibacillus;s__Brevibacillus parabrevis
K15584	NZ_RHJI01000001.1_47	RS_GCF_004211955.1	d__Bacteria;p__Pseudomonadota;c__Gammaproteobacteria;o__Enterobacterales;f__Enterobacteriaceae;g__Escherichia;s__Escherichia sp004211955
K15584	NZ_RIAS01000004.1_248	RS_GCF_003719335.1	d__Bacteria;p__Bacillota;c__Bacilli;o__Paenibacillales;f__Paenibacillaceae;g__Paenibacillus;s__Paenibacillus amylolyticus_D
K15584	NZ_RJLQ01000016.1_7	RS_GCF_003833015.1	d__Bacteria;p__Bacillota_A;c__Clostridia;o__Lachnospirales;f__Lachnospiraceae;g__Lacrimispora;s__Lacrimispora sp003833015
K15584	NZ_RJMM01000001.1_242	RS_GCF_003943655.1	d__Bacteria;p__Bacillota;c__Bacilli;o__Lactobacillales;f__Streptococcaceae;g__Streptococcus;s__Streptococcus sanguinis_F
K15584	NZ_RJMV01000001.1_312	RS_GCF_003943735.1	d__Bacteria;p__Bacillota;c__Bacilli;o__Lactobacillales;f__Streptococcaceae;g__Streptococcus;s__Streptococcus sanguinis_E
K15584	NZ_RQUY01000023.1_33	RS_GCF_003992125.1	d__Bacteria;p__Bacillota_C;c__Negativicutes;o__Veillonellales;f__Veillonellaceae;g__Veillonella;s__Veillonella caviae
K15584	NZ_RQYH01000002.1_73	RS_GCF_003860215.1	d__Bacteria;p__Desulfobacterota;c__Desulfovibrionia;o__Desulfovibrionales;f__Desulfovibrionaceae;g__Desulfovibrio;s__Desulfovibrio sp003860215
K15584	NZ_RRCN01000001.1_6565	RS_GCF_003863965.1	d__Bacteria;p__Bacillota;c__Bacilli;o__Paenibacillales;f__Paenibacillaceae;g__Paenibacillus_A;s__Paenibacillus_A oralis
K15584	NZ_RXHU01000014.1_125	RS_GCF_003955665.1	d__Bacteria;p__Bacillota;c__Bacilli;o__Paenibacillales;f__NBRC-103111;g__Paenibacillus_E;s__Paenibacillus_E whitsoniae
K15584	NZ_RXWW01000002.1_65	RS_GCF_003970495.1	d__Bacteria;p__Bacillota;c__Bacilli;o__Staphylococcales;f__Staphylococcaceae;g__Staphylococcus;s__Staphylococcus pasteuri
K15584	NZ_RZNX01000001.1_394	RS_GCF_003994465.1	d__Bacteria;p__Bacillota;c__Bacilli;o__Paenibacillales;f__Paenibacillaceae;g__Paenibacillus_A;s__Paenibacillus_A zeisoli
K15584	NZ_SADV01000004.1_213	RS_GCF_006864135.1	d__Bacteria;p__Bacillota;c__Bacilli;o__Bacillales;f__Planococcaceae;g__Lysinibacillus;s__Lysinibacillus sp006864135
K15584	NZ_SAUF01000002.1_445	RS_GCF_004023665.1	d__Bacteria;p__Pseudomonadota;c__Alphaproteobacteria;o__Rhizobiales;f__Afifellaceae;g__Afifella;s__Afifella aestuarii
K15584	NZ_SAXY01000007.1_16	RS_GCF_008016535.1	d__Bacteria;p__Spirochaetota;c__Brachyspirae;o__Brachyspirales;f__Brachyspiraceae;g__Brachyspira;s__Brachyspira pilosicoli_A
K15584	NZ_SBHN01000001.1_255	RS_GCF_006980715.1	d__Bacteria;p__Pseudomonadota;c__Alphaproteobacteria;o__Rhodospirillales;f__Magnetospirillaceae;g__Oleiliquidispirillum;s__Oleiliquidispirillum nitrogeniifigens
K15584	NZ_SCFM01000004.1_490	RS_GCF_004138295.1	d__Bacteria;p__Bacillota;c__Bacilli;o__Bacillales;f__Bacillaceae_G;g__Ectobacillus;s__Ectobacillus funiculus
K15584	NZ_SCWE01000002.1_125	RS_GCF_004359505.1	d__Bacteria;p__Bacillota;c__Bacilli;o__Staphylococcales;f__Staphylococcaceae;g__Macrococcus;s__Macrococcus hajekii
K15584	NZ_SDDX01000044.1_12	RS_GCF_004115925.1	d__Bacteria;p__Pseudomonadota;c__Gammaproteobacteria;o__Enterobacterales;f__Enterobacteriaceae;g__Lelliottia;s__Lelliottia nimipressuralis
K15584	NZ_SDKD01000010.1_155	RS_GCF_004521915.1	d__Bacteria;p__Bacillota;c__Bacilli;o__Brevibacillales;f__Brevibacillaceae;g__CFH-S0501;s__CFH-S0501 sp004521915
K15584	NZ_SDLI01000014.1_34	RS_GCF_004123195.1	d__Bacteria;p__Bacillota;c__Bacilli;o__Aneurinibacillales;f__RAOX-1;g__YIM-78166;s__YIM-78166 sp004123195
K15584	NZ_SDLR01000002.1_967	RS_GCF_004522215.1	d__Bacteria;p__Bacillota;c__Bacilli;o__Aneurinibacillales;f__RAOX-1;g__YIM-78166;s__YIM-78166 sp004522215
K15584	NZ_SIRE01000018.1_35	RS_GCF_004307995.1	d__Bacteria;p__Bacillota;c__Bacilli;o__Paenibacillales;f__NBRC-103111;g__Paenibacillus_AF;s__Paenibacillus_AF thalictri
K15584	NZ_SJOP01000026.1_20	RS_GCF_004331415.1	d__Bacteria;p__Pseudomonadota;c__Gammaproteobacteria;o__Enterobacterales;f__Enterobacteriaceae;g__Kosakonia;s__Kosakonia quasisacchari
K15584	NZ_SLVP01000002.1_709	RS_GCF_004345425.1	d__Bacteria;p__Bacillota;c__Bacilli;o__Paenibacillales;f__Paenibacillaceae;g__Pristimantibacillus;s__Pristimantibacillus sp004345425
K15584	NZ_SLWL01000007.1_103	RS_GCF_004342915.1	d__Bacteria;p__Pseudomonadota;c__Alphaproteobacteria;o__Rhizobiales;f__Beijerinckiaceae;g__Camelimonas;s__Camelimonas lactis
K15584	NZ_SLWV01000041.1_9	RS_GCF_004345705.1	d__Bacteria;p__Bacillota_A;c__Clostridia;o__Peptostreptococcales;f__Thermotaleaceae;g__Marinisporobacter;s__Marinisporobacter balticus
K15584	NZ_SMBY01000002.1_164	RS_GCF_004342665.1	d__Bacteria;p__Pseudomonadota;c__Gammaproteobacteria;o__Enterobacterales;f__Enterobacteriaceae;g__Samsonia;s__Samsonia erythrinae
K15584	NZ_SMCR01000002.1_574	RS_GCF_004343195.1	d__Bacteria;p__Pseudomonadota;c__Gammaproteobacteria;o__Enterobacterales;f__Enterobacteriaceae;g__Biostraticola;s__Biostraticola tofi
K15584	NZ_SMCV01000004.1_301	RS_GCF_004342285.1	d__Bacteria;p__Pseudomonadota;c__Gammaproteobacteria;o__Enterobacterales;f__Enterobacteriaceae;g__Klebsiella;s__Klebsiella sp004342285
K15584	NZ_SMGQ01000013.1_84	RS_GCF_004339095.1	d__Bacteria;p__Bacillota_A;c__Clostridia;o__Lachnospirales;f__DSM-24629;g__Natranaerovirga;s__Natranaerovirga hydrolytica
K15584	NZ_SMZR01000002.1_308	RS_GCF_004358665.1	d__Bacteria;p__Bacillota;c__Bacilli;o__Bacillales;f__Jeotgalibacillaceae;g__Jeotgalibacillus;s__Jeotgalibacillus sp004358665
K15584	NZ_SOEE01000016.1_12	RS_GCF_004366035.1	d__Bacteria;p__Bacillota;c__Bacilli;o__Bacillales;f__DSM-18226;g__Cytobacillus;s__Cytobacillus oceanisediminis_C
K15584	NZ_SPHL01000004.1_37	RS_GCF_005844425.1	d__Bacteria;p__Bacillota_A;c__Clostridia;o__Eubacteriales;f__Anaerofustaceae;g__Anaerofustis;s__Anaerofustis stercorihominis_A
K15584	NZ_SPPB01000001.1_78	RS_GCF_004570605.1	d__Bacteria;p__Bacillota;c__Bacilli;o__Lactobacillales;f__Aerococcaceae;g__WM01;s__WM01 sp004570605
K15584	NZ_SPPD01000002.1_195	RS_GCF_004570575.1	d__Bacteria;p__Bacillota;c__Bacilli;o__Lactobacillales;f__Streptococcaceae;g__Streptococcus;s__Streptococcus cuniculi_A
K15584	NZ_SPPZ01000007.1_10	RS_GCF_004570525.1	d__Bacteria;p__Bacillota;c__Bacilli;o__Lactobacillales;f__Streptococcaceae;g__Streptococcus;s__Streptococcus sp004570525
K15584	NZ_SRLB01000024.1_54	RS_GCF_004745635.1	d__Bacteria;p__Pseudomonadota;c__Alphaproteobacteria;o__Rhizobiales;f__Beijerinckiaceae;g__Methylobacterium;s__Methylobacterium nonmethylotrophicum
K15584	NZ_SSOA01000005.1_133	RS_GCF_004801395.1	d__Bacteria;p__Pseudomonadota;c__Alphaproteobacteria;o__Rhizobiales;f__Rhizobiaceae;g__Allorhizobium;s__Allorhizobium terrae
K15584	NZ_SSWX01000007.1_81	RS_GCF_004803635.1	d__Bacteria;p__Pseudomonadota;c__Gammaproteobacteria;o__Burkholderiales;f__Burkholderiaceae_B;g__Lampropedia;s__Lampropedia aestuarii
K15584	NZ_STGF01000022.1_35	RS_GCF_005222705.1	d__Bacteria;p__Bacillota;c__Bacilli;o__Paenibacillales;f__Paenibacillaceae;g__Pristimantibacillus;s__Pristimantibacillus sp005222705
K15584	NZ_SULJ01000010.1_64	RS_GCF_007115105.1	d__Bacteria;p__Bacillota_A;c__Clostridia;o__Lachnospirales;f__Lachnospiraceae;g__Lacrimispora;s__Lacrimispora sp007115105
K15584	NZ_UAUL01000001.1_206	RS_GCF_900456775.1	d__Bacteria;p__Bacillota_A;c__Clostridia;o__Clostridiales;f__Clostridiaceae;g__Sarcina;s__Sarcina ventriculi
K15584	NZ_UGGU01000003.1_743	RS_GCF_900450765.1	d__Bacteria;p__Fusobacteriota;c__Fusobacteriia;o__Fusobacteriales;f__Fusobacteriaceae;g__Fusobacterium_A;s__Fusobacterium_A necrogenes
K15584	NZ_UGSI01000001.1_2283	RS_GCF_900454495.1	d__Bacteria;p__Bacillota;c__Bacilli;o__Paenibacillales;f__Paenibacillaceae;g__Paenibacillus_A;s__Paenibacillus_A macerans
K15584	NZ_UHIO01000001.1_564	RS_GCF_900460315.1	d__Bacteria;p__Bacillota_C;c__Negativicutes;o__Veillonellales;f__Veillonellaceae;g__Veillonella_A;s__Veillonella_A criceti
K15584	NZ_UNOZ01000030.1_517	RS_GCF_900536025.1	d__Bacteria;p__Pseudomonadota;c__Gammaproteobacteria;o__Pseudomonadales;f__Pseudomonadaceae;g__Pseudomonas_E;s__Pseudomonas_E reidholzensis
K15584	NZ_UYJA01000001.1_97	RS_GCF_900618535.1	d__Bacteria;p__Pseudomonadota;c__Gammaproteobacteria;o__Pseudomonadales;f__Pseudomonadaceae;g__Pseudomonas_E;s__Pseudomonas_E bubulae
K15584	NZ_UZWD01000017.1_31	RS_GCF_900631955.1	d__Bacteria;p__Pseudomonadota;c__Alphaproteobacteria;o__Rhizobiales;f__Devosiaceae;g__Devosia;s__Devosia equisanguinis
K15584	NZ_VATK01000001.1_133	RS_GCF_006546985.1	d__Bacteria;p__Bacillota;c__Bacilli;o__Bacillales;f__DSM-18226;g__VATK01;s__VATK01 sp006546985
K15584	NZ_VCBL01000002.1_281	RS_GCF_007896435.1	d__Bacteria;p__Bacillota;c__Bacilli;o__Bacillales;f__Planococcaceae;g__Rummeliibacillus;s__Rummeliibacillus suwonensis
K15584	NZ_VCHQ01000005.1_132	RS_GCF_005860775.1	d__Bacteria;p__Pseudomonadota;c__Gammaproteobacteria;o__Enterobacterales;f__Enterobacteriaceae;g__Klebsiella;s__Klebsiella indica
K15584	NZ_VCIW01000005.1_258	RS_GCF_005765165.1	d__Bacteria;p__Bacillota;c__Bacilli;o__Paenibacillales;f__YIM-B00363;g__Paenibacillus_AE;s__Paenibacillus_AE antri
K15584	NZ_VDBO01000001.1_1542	RS_GCF_005930355.1	d__Bacteria;p__Bacillota;c__Bacilli;o__Paenibacillales;f__Paenibacillaceae;g__Pristimantibacillus;s__Pristimantibacillus sinopodophylli
K15584	NZ_VDDA01000001.1_573	RS_GCF_006151805.1	d__Bacteria;p__Pseudomonadota;c__Alphaproteobacteria;o__Rhizobiales;f__Beijerinckiaceae;g__Methylobacterium;s__Methylobacterium terricola
K15584	NZ_VEBF01000003.1_372	RS_GCF_007676705.1	d__Bacteria;p__Bacillota;c__Bacilli;o__Paenibacillales;f__Paenibacillaceae;g__Paenibacillus;s__Paenibacillus xylanexedens_C
K15584	NZ_VEED01000002.1_513	RS_GCF_007678255.1	d__Bacteria;p__Bacillota;c__Bacilli;o__Bacillales;f__DSM-18226;g__Neobacillus;s__Neobacillus sp007678255
K15584	NZ_VEIO01000003.1_178	RS_GCF_007680605.1	d__Bacteria;p__Bacillota;c__Bacilli;o__Paenibacillales;f__Paenibacillaceae;g__Paenibacillus;s__Paenibacillus xylanexedens_B
K15584	NZ_VFIO01000019.1_22	RS_GCF_007858365.1	d__Bacteria;p__Pseudomonadota;c__Gammaproteobacteria;o__Pseudomonadales;f__Pseudomonadaceae;g__Pseudomonas_E;s__Pseudomonas_E saxonica
K15584	NZ_VIYG01000003.1_41	RS_GCF_009389585.1	d__Bacteria;p__Bacillota;c__Bacilli;o__Bacillales_D;f__Amphibacillaceae;g__Oceanobacillus;s__Oceanobacillus sp009389585
K15584	NZ_VLKC01000001.1_709	RS_GCF_007830295.1	d__Bacteria;p__Bacillota_C;c__Negativicutes;o__Sporomusales;f__Sporomusaceae;g__Sporomusa;s__Sporomusa sp007830295
K15584	NZ_VLKI01000001.1_467	RS_GCF_007830235.1	d__Bacteria;p__Bacillota;c__Bacilli;o__Bacillales;f__DSM-18226;g__Cytobacillus;s__Cytobacillus oceanisediminis
K15584	NZ_VLPS01000010.1_184	RS_GCF_007570865.1	d__Bacteria;p__Pseudomonadota;c__Gammaproteobacteria;o__Enterobacterales;f__Enterobacteriaceae;g__Atlantibacter;s__Atlantibacter subterranea
K15584	NZ_VLTJ01000002.1_127	RS_GCF_007558815.1	d__Bacteria;p__Pseudomonadota;c__Gammaproteobacteria;o__Burkholderiales;f__Burkholderiaceae_C;g__Verticiella;s__Verticiella sediminum
K15584	NZ_VNHS01000003.1_78	RS_GCF_008124765.1	d__Bacteria;p__Bacillota;c__Bacilli;o__Paenibacillales;f__Paenibacillaceae;g__Paenibacillus_Z;s__Paenibacillus_Z methanolicus
K15584	NZ_VNJJ01000007.1_94	RS_GCF_007786475.1	d__Bacteria;p__Bacillota;c__Bacilli;o__Paenibacillales;f__Paenibacillaceae;g__Cohnella;s__Cohnella terricola
K15584	NZ_VOHB01000006.1_76	RS_GCF_007859295.1	d__Bacteria;p__Bacillota;c__Bacilli;o__Bacillales;f__Planococcaceae;g__Planococcus;s__Planococcus sp007859295
K15584	NZ_VOHC01000033.1_129	RS_GCF_007859275.1	d__Bacteria;p__Bacillota;c__Bacilli;o__Bacillales;f__Planococcaceae;g__Planococcus;s__Planococcus sp007859275
K15584	NZ_VOHD01000011.1_140	RS_GCF_007859395.1	d__Bacteria;p__Bacillota;c__Bacilli;o__Bacillales;f__Planococcaceae;g__Planococcus;s__Planococcus sp007859395
K15584	NZ_VOQF01000001.1_375	RS_GCF_007994985.1	d__Bacteria;p__Bacillota;c__Bacilli;o__Bacillales;f__Bacillaceae;g__Metabacillus;s__Metabacillus litoralis
K15584	NZ_VRYY01000048.1_5	RS_GCF_015731765.1	d__Bacteria;p__Desulfobacterota;c__Desulfovibrionia;o__Desulfovibrionales;f__Desulfovibrionaceae;g__Cupidesulfovibrio;s__Cupidesulfovibrio oxamicus
K15584	NZ_VSDO01000001.1_589	RS_GCF_008084145.1	d__Bacteria;p__Bacillota;c__Bacilli;o__Paenibacillales;f__Paenibacillaceae;g__Paenibacillus_A;s__Paenibacillus_A faecis
K15584	NZ_VSMK01000044.1_20	RS_GCF_011682075.1	d__Bacteria;p__Desulfobacterota;c__Desulfovibrionia;o__Desulfovibrionales;f__Desulfovibrionaceae;g__Cupidesulfovibrio;s__Cupidesulfovibrio liaohensis
K15584	NZ_VTEV01000016.1_36	RS_GCF_008180725.1	d__Bacteria;p__Bacillota;c__Bacilli;o__Bacillales;f__Bacillaceae_I;g__Sutcliffiella_A;s__Sutcliffiella_A horikoshii_B
K15584	NZ_VTUY01000009.1_20	RS_GCF_008364765.1	d__Bacteria;p__Bacillota;c__Bacilli;o__Bacillales;f__Bacillaceae_B;g__Rossellomorea;s__Rossellomorea sp008364765
K15584	NZ_VTWH01000001.1_1110	RS_GCF_008369445.1	d__Bacteria;p__Pseudomonadota;c__Alphaproteobacteria;o__Rhizobiales;f__Rhizobiaceae;g__Aureimonas;s__Aureimonas fodinaquatilis
K15584	NZ_VULQ01000001.1_297	RS_GCF_009696575.1	d__Bacteria;p__Bacillota_A;c__Clostridia;o__Tissierellales;f__Peptoniphilaceae;g__Anaerococcus;s__Anaerococcus porci
K15584	NZ_VUMD01000004.1_211	RS_GCF_009696375.1	d__Bacteria;p__Bacillota_A;c__Clostridia;o__Lachnospirales;f__Lachnospiraceae;g__Enterocloster;s__Enterocloster porci
K15584	NZ_VUNQ01000061.1_12	RS_GCF_009695605.1	d__Bacteria;p__Bacillota_A;c__Clostridia;o__Tissierellales;f__Tissierellaceae;g__Tissierella;s__Tissierella pigra
K15584	NZ_VYIX01000001.1_602	RS_GCF_009755885.1	d__Bacteria;p__Spirochaetota;c__Brachyspirae;o__Brachyspirales;f__Brachyspiraceae;g__Brachyspira;s__Brachyspira sp009755885
K15584	NZ_VYKJ01000006.1_207	RS_GCF_008710095.1	d__Bacteria;p__Pseudomonadota;c__Gammaproteobacteria;o__Enterobacterales;f__Enterobacteriaceae;g__Affinibrenneria;s__Affinibrenneria salicis
K15584	NZ_VYKL01000053.1_19	RS_GCF_008710145.1	d__Bacteria;p__Bacillota;c__Bacilli;o__Bacillales;f__DSM-18226;g__Bacillus_BD;s__Bacillus_BD endozanthoxylica
K15584	NZ_WAGX01000004.1_412	RS_GCF_008830185.1	d__Bacteria;p__Bacillota_A;c__Clostridia;o__Lachnospirales;f__Lachnospiraceae;g__Lachnotalea;s__Lachnotalea soehngenii
K15584	NZ_WAIE01000008.1_26	RS_GCF_008830225.1	d__Bacteria;p__Desulfobacterota;c__Desulfovibrionia;o__Desulfovibrionales;f__Desulfovibrionaceae;g__Pseudodesulfovibrio;s__Pseudodesulfovibrio senegalensis
K15584	NZ_WBXP01000035.1_6	RS_GCF_016415625.1	d__Bacteria;p__Pseudomonadota;c__Gammaproteobacteria;o__Enterobacterales;f__Enterobacteriaceae;g__Shimwellia;s__Shimwellia pseudoproteus
K15584	NZ_WEIO01000002.1_25	RS_GCF_009183655.1	d__Bacteria;p__Bacillota;c__Bacilli;o__Bacillales;f__Domibacillaceae;g__Pseudobacillus;s__Pseudobacillus aerolatus
K15584	NZ_WHNX01000049.1_3	RS_GCF_009362815.1	d__Bacteria;p__Bacillota_A;c__Clostridia;o__Eubacteriales;f__Alkalibacteraceae;g__M08DMB;s__M08DMB sp009362815
K15584	NZ_WHNZ01000022.1_42	RS_GCF_013141725.1	d__Bacteria;p__Bacillota;c__Bacilli;o__Paenibacillales;f__NBRC-103111;g__Paenibacillus_E;s__Paenibacillus_E planticolens
K15584	NZ_WHVL01000007.1_145	RS_GCF_020622355.1	d__Bacteria;p__Pseudomonadota;c__Gammaproteobacteria;o__Pseudomonadales;f__Halomonadaceae;g__Halomonas;s__Halomonas malpeensis
K15584	NZ_WIWC01000025.1_5	RS_GCF_009600315.1	d__Bacteria;p__Pseudomonadota;c__Gammaproteobacteria;o__Pseudomonadales;f__Pseudomonadaceae;g__Pseudomonas_E;s__Pseudomonas_E helleri_A
K15584	NZ_WJIB01000004.1_292	RS_GCF_019400745.1	d__Bacteria;p__Bacillota;c__Bacilli;o__Paenibacillales;f__Paenibacillaceae;g__Cohnella;s__Cohnella sp019400745
K15584	NZ_WKKI01000021.1_34	RS_GCF_009674805.1	d__Bacteria;p__Bacillota;c__Bacilli;o__Bacillales;f__Bacillaceae;g__Metabacillus_C;s__Metabacillus_C lacus
K15584	NZ_WMEF01000002.1_503	RS_GCF_009724685.1	d__Bacteria;p__Bacillota;c__Bacilli;o__Bacillales;f__Planococcaceae;g__Lysinibacillus;s__Lysinibacillus cavernae
K15584	NZ_WMJZ01000004.1_19	RS_GCF_009711095.1	d__Bacteria;p__Pseudomonadota;c__Gammaproteobacteria;o__Enterobacterales;f__Enterobacteriaceae;g__Intestinirhabdus;s__Intestinirhabdus alba
K15584	NZ_WMZH01000001.1_430	RS_GCF_009717815.1	d__Bacteria;p__Bacillota;c__Bacilli;o__Lactobacillales;f__Streptococcaceae;g__Streptococcus;s__Streptococcus parasanguinis_F
K15584	NZ_WODC01000003.1_87	RS_GCF_009729555.1	d__Bacteria;p__Desulfobacterota;c__Desulfovibrionia;o__Desulfovibrionales;f__Desulfovibrionaceae;g__Pseudodesulfovibrio;s__Pseudodesulfovibrio alkaliphilus
K15584	NZ_WOVL01000001.1_93	RS_GCF_009737085.1	d__Bacteria;p__Bacillota;c__Bacilli;o__Paenibacillales;f__Paenibacillaceae;g__Pristimantibacillus;s__Pristimantibacillus sp009737085
K15584	NZ_WPCW01000005.1_6	RS_GCF_011421425.1	d__Bacteria;p__Bacillota;c__Bacilli;o__Lactobacillales;f__Streptococcaceae;g__Streptococcus;s__Streptococcus catagoni
K15584	NZ_WSTC01000009.1_38	RS_GCF_009789195.1	d__Bacteria;p__Bacillota;c__Bacilli;o__Paenibacillales;f__Paenibacillaceae;g__Paenibacillus_T;s__Paenibacillus_T sp009789195
K15584	NZ_WTEV01000030.1_19	RS_GCF_009795885.1	d__Bacteria;p__Pseudomonadota;c__Gammaproteobacteria;o__Enterobacterales;f__Enterobacteriaceae;g__Gilliamella;s__Gilliamella sp009795885
K15584	NZ_WTEX01000004.1_48	RS_GCF_009795845.1	d__Bacteria;p__Pseudomonadota;c__Gammaproteobacteria;o__Enterobacterales;f__Enterobacteriaceae;g__Gilliamella;s__Gilliamella sp009795845
K15584	NZ_WTEY01000015.1_12	RS_GCF_009795805.1	d__Bacteria;p__Pseudomonadota;c__Gammaproteobacteria;o__Enterobacterales;f__Enterobacteriaceae;g__Gilliamella;s__Gilliamella sp009795805
K15584	NZ_WTLI01000005.1_115	RS_GCF_011421635.1	d__Bacteria;p__Bacillota;c__Bacilli;o__Paenibacillales;f__YIM-B00363;g__Paenibacillus_AK;s__Paenibacillus_AK turpanensis
K15584	NZ_WTWX01000001.1_124	RS_GCF_009870785.1	d__Bacteria;p__Bacillota;c__Bacilli;o__Paenibacillales;f__Paenibacillaceae;g__Paenibacillus;s__Paenibacillus sp009870785
K15584	NZ_WUJP01000576.1_1	RS_GCF_009806515.1	d__Bacteria;p__Pseudomonadota;c__Alphaproteobacteria;o__Geminicoccales;f__Geminicoccaceae;g__Geminicoccus;s__Geminicoccus sp009806515
K15584	OMTF01000032.1_12	GB_GCA_900313925.1	d__Bacteria;p__Bacillota_A;c__Clostridia;o__Oscillospirales;f__Oscillospiraceae;g__UBA2922;s__UBA2922 sp900313925
K15584	OMXR01000131.1_2	GB_GCA_900315045.1	d__Bacteria;p__Pseudomonadota;c__Gammaproteobacteria;o__Burkholderiales;f__Burkholderiaceae_A;g__Duodenibacillus;s__Duodenibacillus sp900315045
K15584	PDTB01000022.1_63	GB_GCA_002748665.1	d__Bacteria;p__Synergistota;c__Synergistia;o__Synergistales;f__Dethiosulfovibrionaceae;g__Dethiosulfovibrio;s__Dethiosulfovibrio peptidovorans_A
K15584	PIZR01000006.1_133	GB_GCA_002835675.1	d__Bacteria;p__Bacillota;c__Bacilli;o__Bacillales;f__DSM-1321;g__Peribacillus;s__Peribacillus sp002835675
K15584	PVRV01000019.1_330	GB_GCA_003012345.1	d__Bacteria;p__Pseudomonadota;c__Gammaproteobacteria;o__Pseudomonadales;f__Halomonadaceae;g__Phytohalomonas;s__Phytohalomonas tamaricis
K15584	PWXL01000009.1_6	GB_GCA_003561145.1	d__Bacteria;p__Atribacterota;c__Atribacteria;o__Atribacterales;f__Atribacteraceae;g__SKXZ01;s__SKXZ01 sp003561145
K15584	QNRL01000009.1_261	GB_GCA_003315335.1	d__Bacteria;p__Pseudomonadota;c__Gammaproteobacteria;o__Enterobacterales;f__Enterobacteriaceae;g__Pseudocitrobacter;s__Pseudocitrobacter faecalis
K15584	QUDE01000032.1_9	GB_GCA_003477405.1	d__Bacteria;p__Bacillota_A;c__Clostridia;o__Oscillospirales;f__Butyricicoccaceae;g__Pseudobutyricicoccus;s__Pseudobutyricicoccus sp003477405
K15584	QUFC01000001.1_39	GB_GCA_003478355.1	d__Bacteria;p__Bacillota_A;c__Clostridia;o__Lachnospirales;f__Lachnospiraceae;g__UBA3402;s__UBA3402 sp003478355
K15584	QUMM01000006.1_81	GB_GCA_003435055.1	d__Bacteria;p__Bacillota_A;c__Clostridia;o__Lachnospirales;f__Lachnospiraceae;g__Marvinbryantia;s__Marvinbryantia sp900066075
K15584	QZJM01000014.1_7	GB_GCA_003605065.1	d__Bacteria;p__Bacillota_D;c__Dethiobacteria;o__DTU022;f__UBA8154;g__UBA9862;s__UBA9862 sp003605065
K15584	RCWH01000003.1_153	GB_GCA_003668635.1	d__Bacteria;p__Bacillota;c__Bacilli;o__Bacillales;f__Planococcaceae;g__Planococcus;s__Planococcus sp003668635
K15584	RZYK01000204.1_3	GB_GCA_009930355.1	d__Bacteria;p__Campylobacterota;c__Campylobacteria;o__Campylobacterales;f__Sulfurospirillaceae;g__Sulfurospirillum;s__Sulfurospirillum sp009930355
K15584	SAAX01000061.1_18	GB_GCA_009929215.1	d__Bacteria;p__Desulfobacterota;c__Desulfovibrionia;o__Desulfovibrionales;f__Desulfovibrionaceae;g__Desulfovibrio;s__Desulfovibrio sp009929215
K15584	SCPD01000002.1_288	GB_GCA_005502925.1	d__Bacteria;p__Pseudomonadota;c__Alphaproteobacteria;o__Rhizobiales;f__Aestuariivirgaceae;g__Nordella;s__Nordella sp005502925
K15584	SFDM01000001.1_39	GB_GCA_004558205.1	d__Bacteria;p__Synergistota;c__Synergistia;o__Synergistales;f__Dethiosulfovibrionaceae;g__Pyramidobacter;s__Pyramidobacter piscolens_A
K15584	SMDE01000011.1_52	GB_GCA_004346725.1	d__Bacteria;p__Pseudomonadota;c__Gammaproteobacteria;o__Enterobacterales;f__Enterobacteriaceae;g__Phytobacter;s__Phytobacter diazotrophicus
K15584	SUVB01000040.1_3	GB_GCA_015062205.1	d__Bacteria;p__Desulfobacterota;c__Desulfovibrionia;o__Desulfovibrionales;f__Desulfovibrionaceae;g__Desulfovibrio;s__Desulfovibrio desulfuricans_D
K15584	SVCB01000137.1_5	GB_GCA_015058545.1	d__Bacteria;p__Bacillota_C;c__Negativicutes;o__Veillonellales;f__Veillonellaceae;g__Veillonella_A;s__Veillonella_A sp015058545
K15584	SVCE01000006.1_25	GB_GCA_015058525.1	d__Bacteria;p__Bacillota_A;c__Clostridia;o__Clostridiales;f__Clostridiaceae;g__Clostridium;s__Clostridium butyricum_A
K15584	SVDT01000016.1_13	GB_GCA_015057775.1	d__Bacteria;p__Bacillota_A;c__Clostridia;o__Lachnospirales;f__Lachnospiraceae;g__Lacrimispora;s__Lacrimispora sp015057775
K15584	SVDU01000014.1_35	GB_GCA_015057705.1	d__Bacteria;p__Bacillota_A;c__Clostridia;o__Lachnospirales;f__Lachnospiraceae;g__Lacrimispora;s__Lacrimispora sp015057705
K15584	UBXM01000043.1_35	GB_GCA_900469445.1	d__Bacteria;p__Pseudomonadota;c__Alphaproteobacteria;o__Rhizobiales;f__Rhizobiaceae;g__Neorhizobium;s__Neorhizobium sp900469445
K15584	UQCR01000045.1_1	GB_GCA_900539655.1	d__Bacteria;p__Bacillota_A;c__Clostridia;o__Lachnospirales;f__Lachnospiraceae;g__Robinsoniella;s__Robinsoniella sp900539655
K15584	UQJF01000044.1_16	GB_GCA_900541315.1	d__Bacteria;p__Bacillota_A;c__Clostridia;o__Lachnospirales;f__Lachnospiraceae;g__Enterocloster;s__Enterocloster sp900541315
K15584	UQPB01000025.1_38	GB_GCA_900542835.1	d__Bacteria;p__Bacillota_C;c__Negativicutes;o__Sporomusales_A;f__Acetonemaceae;g__Anaerosporomusa;s__Anaerosporomusa sp900542835
K15584	UQQZ01000074.1_10	GB_GCA_900543305.1	d__Bacteria;p__Bacillota_A;c__Clostridia;o__Oscillospirales;f__Acutalibacteraceae;g__Acutalibacter;s__Acutalibacter sp900543305
K15584	UQTA01000004.1_6	GB_GCA_900543885.1	d__Bacteria;p__Bacillota_A;c__Clostridia;o__Lachnospirales;f__Lachnospiraceae;g__Enterocloster;s__Enterocloster sp900543885
K15584	UQUO01000001.1_100	GB_GCA_900544295.1	d__Bacteria;p__Bacillota_A;c__Clostridia;o__Oscillospirales;f__Oscillospiraceae;g__Scatomorpha;s__Scatomorpha intestinigallinarum
K15584	URNT01000005.1_63	GB_GCA_900549235.1	d__Bacteria;p__Bacillota_A;c__Clostridia;o__Lachnospirales;f__Lachnospiraceae;g__Enterocloster;s__Enterocloster sp900549235
K15584	UROF01000006.1_39	GB_GCA_900549475.1	d__Bacteria;p__Bacillota_A;c__Clostridia;o__Oscillospirales;f__Oscillospiraceae;g__Pelethomonas;s__Pelethomonas sp900549475
K15584	URQA01000100.1_3	GB_GCA_900549885.1	d__Bacteria;p__Bacillota_A;c__Clostridia;o__Oscillospirales;f__Oscillospiraceae;g__Enterenecus;s__Enterenecus sp900549885
K15584	USDN01000027.1_17	GB_GCA_900553515.1	d__Bacteria;p__Bacillota_A;c__Clostridia;o__Lachnospirales;f__Lachnospiraceae;g__Blautia_A;s__Blautia_A sp900553515
K15584	USHB01000003.1_16	GB_GCA_900554395.1	d__Bacteria;p__Bacillota_C;c__Negativicutes;o__Acidaminococcales;f__Acidaminococcaceae;g__CAG-266;s__CAG-266 sp900554395
K15584	USIX01000025.1_5	GB_GCA_900554895.1	d__Bacteria;p__Bacillota_C;c__Negativicutes;o__Selenomonadales;f__Selenomonadaceae;g__Megamonas;s__Megamonas gallistercoris
K15584	USPJ01000012.1_4	GB_GCA_900556645.1	d__Bacteria;p__Bacillota_A;c__Clostridia;o__Lachnospirales;f__Lachnospiraceae;g__UBA11774;s__UBA11774 sp900556645
K15584	UWOR01000004.1_154	GB_GCA_900604495.1	d__Bacteria;p__Bacillota_A;c__Clostridia;o__Peptostreptococcales;f__Peptostreptococcaceae;g__GCA-900066495;s__GCA-900066495 sp900066495
K15584	VSOC01000059.1_6	GB_GCA_009774615.1	d__Bacteria;p__Bacillota_A;c__Clostridia;o__Lachnospirales;f__Lachnospiraceae;g__Caccovicinus;s__Caccovicinus sp009774615
K15584	VTEF01000003.1_131	GB_GCA_008180335.1	d__Bacteria;p__Bacillota;c__Bacilli;o__Bacillales;f__Bacillaceae_H;g__Priestia;s__Priestia megaterium_B
K15584	VWWV01000002.1_109	GB_GCA_011752815.1	d__Bacteria;p__Pseudomonadota;c__Gammaproteobacteria;o__Enterobacterales;f__Enterobacteriaceae;g__Cedecea;s__Cedecea sp011752815
K15584	WJYB01000001.1_305	GB_GCA_009668015.1	d__Bacteria;p__Pseudomonadota;c__Gammaproteobacteria;o__Enterobacterales;f__Enterobacteriaceae;g__Lelliottia;s__Lelliottia sp009668015
K15584	WTKE01000083.1_12	GB_GCA_011524525.1	d__Bacteria;p__Bacillota;c__Bacilli;o__Bacillales;f__DSM-18226;g__Robertmurraya;s__Robertmurraya sp011524525
K15585	AP017367.1_99	GB_GCA_001548395.1	d__Bacteria;p__Cyanobacteriota;c__Cyanobacteriia;o__Elainellales;f__Elainellaceae;g__O-77;s__O-77 sp001548395
K15585	AP017968.1_277	GB_GCA_002356455.1	d__Bacteria;p__Fusobacteriota;c__Fusobacteriia;o__Fusobacteriales;f__Fusobacteriaceae;g__Fusobacterium_A;s__Fusobacterium_A varium_A
K15585	AP018533.1_1279	GB_GCA_003573975.1	d__Bacteria;p__Bacillota_A;c__Clostridia;o__Oscillospirales;f__Oscillospiraceae;g__Lawsonibacter;s__Lawsonibacter sp900066825
K15585	AP024590.1_3941	GB_GCA_018323985.1	d__Bacteria;p__Pseudomonadota;c__Gammaproteobacteria;o__Enterobacterales;f__Enterobacteriaceae;g__Enterobacter_D;s__Enterobacter_D kobei_A
K15585	AP024861.1_31	GB_GCA_024346755.1	d__Bacteria;p__Pseudomonadota;c__Gammaproteobacteria;o__Enterobacterales_A;f__Vibrionaceae;g__Vibrio;s__Vibrio aerogenes
K15585	AP024884.1_141	GB_GCA_024346955.1	d__Bacteria;p__Pseudomonadota;c__Gammaproteobacteria;o__Enterobacterales_A;f__Vibrionaceae;g__Vibrio;s__Vibrio mangrovi
K15585	AP024895.1_1292	GB_GCA_024347055.1	d__Bacteria;p__Pseudomonadota;c__Gammaproteobacteria;o__Enterobacterales_A;f__Vibrionaceae;g__Vibrio;s__Vibrio porteresiae
K15585	AP024897.1_3665	GB_GCA_024529975.1	d__Bacteria;p__Pseudomonadota;c__Gammaproteobacteria;o__Enterobacterales_A;f__Vibrionaceae;g__Vibrio;s__Vibrio quintilis
K15585	AP025470.1_1767	GB_GCA_024347375.1	d__Bacteria;p__Pseudomonadota;c__Gammaproteobacteria;o__Enterobacterales_A;f__Vibrionaceae;g__Vibrio;s__Vibrio coralliirubri
K15585	AP025506.1_1351	GB_GCA_024347595.1	d__Bacteria;p__Pseudomonadota;c__Gammaproteobacteria;o__Enterobacterales_A;f__Vibrionaceae;g__Vibrio;s__Vibrio pomeroyi
K15585	BBZN01000047.1_10	GB_GCA_001304855.1	d__Bacteria;p__Bacillota_A;c__Clostridia;o__Lachnospirales;f__Lachnospiraceae;g__Enterocloster;s__Enterocloster sp001304855
K15585	BBZO01000001.1_76	GB_GCA_001304875.1	d__Bacteria;p__Bacillota_A;c__Clostridia;o__Lachnospirales;f__Lachnospiraceae;g__Ventrisoma;s__Ventrisoma faecale
K15585	CAAEDK010000205.1_11	GB_GCA_900754605.1	d__Bacteria;p__Bacillota_A;c__Clostridia;o__Oscillospirales;f__Oscillospiraceae;g__Lawsonibacter;s__Lawsonibacter sp900754605
K15585	CAAEVH010000048.1_140	GB_GCA_900759445.1	d__Bacteria;p__Pseudomonadota;c__Gammaproteobacteria;o__Enterobacterales;f__Enterobacteriaceae;g__Klebsiella;s__Klebsiella sp900759445
K15585	CAAFNI010000017.1_3	GB_GCA_900764215.1	d__Bacteria;p__Pseudomonadota;c__Gammaproteobacteria;o__Burkholderiales;f__Burkholderiaceae_A;g__Sutterella;s__Sutterella sp900764215
K15585	CAAGKD010000004.1_22	GB_GCA_900770335.1	d__Bacteria;p__Pseudomonadota;c__Gammaproteobacteria;o__Burkholderiales;f__Burkholderiaceae_A;g__Sutterella;s__Sutterella sp900770335
K15585	CAAGRO010000124.1_9	GB_GCA_900772695.1	d__Bacteria;p__Bacillota_A;c__Clostridia;o__Lachnospirales;f__Lachnospiraceae;g__Oribacterium;s__Oribacterium sp900772695
K15585	CAAHDV010000031.1_39	GB_GCA_900770535.1	d__Bacteria;p__Bacillota_A;c__Clostridia;o__Lachnospirales;f__Lachnospiraceae;g__Ventrimonas;s__Ventrimonas sp900770535
K15585	CABDWT010000004.1_282	GB_GCA_901456055.1	d__Bacteria;p__Pseudomonadota;c__Gammaproteobacteria;o__Enterobacterales;f__Enterobacteriaceae;g__Phytobacter;s__Phytobacter ursingii
K15585	CABIYX010000001.1_142	GB_GCA_902363045.1	d__Bacteria;p__Bacillota_A;c__Clostridia;o__Oscillospirales;f__Oscillospiraceae;g__Lawsonibacter;s__Lawsonibacter sp902363045
K15585	CABIZV010000001.1_676	GB_GCA_902363335.1	d__Bacteria;p__Pseudomonadota;c__Gammaproteobacteria;o__Enterobacterales;f__Enterobacteriaceae;g__Kluyvera;s__Kluyvera sp902363335
K15585	CABJAC010000010.1_54	GB_GCA_902363455.1	d__Bacteria;p__Bacillota;c__Bacilli;o__Exiguobacterales;f__Exiguobacteraceae;g__Exiguobacterium_A;s__Exiguobacterium_A sp902363455
K15585	CABJBA010000001.1_557	GB_GCA_902363735.1	d__Bacteria;p__Bacillota_A;c__Clostridia;o__Lachnospirales;f__Lachnospiraceae;g__Lacrimispora;s__Lacrimispora sp902363735
K15585	CACZTF010000103.1_5	GB_GCA_902784025.1	d__Bacteria;p__Bacillota_A;c__Clostridia;o__Lachnospirales;f__Lachnospiraceae;g__UBA4285;s__UBA4285 sp902784025
K15585	CADDXC010000001.1_1566	GB_GCA_902809985.1	d__Bacteria;p__Bacillota_A;c__Clostridia;o__Clostridiales;f__Clostridiaceae;g__Clostridium_B;s__Clostridium_B sp902809985
K15585	CADDZD010000160.1_2	GB_GCA_902812385.1	d__Bacteria;p__Bacillota_B;c__DSM-12270;o__Thermacetogeniales;f__Thermacetogeniaceae;g__DULK01;s__DULK01 sp902812385
K15585	CAJFPU010000055.1_4	GB_GCA_904418825.1	d__Bacteria;p__Bacillota_A;c__Clostridia;o__Peptostreptococcales;f__Peptostreptococcaceae;g__Romboutsia;s__Romboutsia sp904418825
K15585	CAJJPQ010000024.1_21	GB_GCA_905193685.1	d__Bacteria;p__Fusobacteriota;c__Fusobacteriia;o__Fusobacteriales;f__Fusobacteriaceae;g__Fusobacterium_A;s__Fusobacterium_A sp900555485
K15585	CAJKAP010000004.1_76	GB_GCA_905197905.1	d__Bacteria;p__Pseudomonadota;c__Gammaproteobacteria;o__Burkholderiales;f__Burkholderiaceae_A;g__Sutterella;s__Sutterella sp905197905
K15585	CAJKCQ010000070.1_6	GB_GCA_905198475.1	d__Bacteria;p__Pseudomonadota;c__Gammaproteobacteria;o__Burkholderiales;f__Burkholderiaceae_A;g__Sutterella;s__Sutterella sp905198475
K15585	CAJLLL010000017.1_11	GB_GCA_905207485.1	d__Bacteria;p__Bacillota_C;c__Negativicutes;o__Acidaminococcales;f__Acidaminococcaceae;g__CAG-266;s__CAG-266 sp905207485
K15585	CAJMEC010000030.1_3	GB_GCA_905212345.1	d__Bacteria;p__Pseudomonadota;c__Gammaproteobacteria;o__Burkholderiales;f__Burkholderiaceae_A;g__Aphodousia;s__Aphodousia sp905212345
K15585	CAJMKD010000014.1_39	GB_GCA_905213905.1	d__Bacteria;p__Pseudomonadota;c__Gammaproteobacteria;o__Burkholderiales;f__Burkholderiaceae_A;g__Sutterella;s__Sutterella sp905213905
K15585	CAJMLK010000008.1_53	GB_GCA_905214305.1	d__Bacteria;p__Desulfobacterota;c__Desulfovibrionia;o__Desulfovibrionales;f__Desulfovibrionaceae;g__Desulfovibrio;s__Desulfovibrio sp905214305
K15585	CAJMPJ010000048.1_10	GB_GCA_905215155.1	d__Bacteria;p__Bacillota_A;c__Clostridia;o__Lachnospirales;f__Lachnospiraceae;g__Lacrimispora;s__Lacrimispora sp905215155
K15585	CAJMQD010000276.1_2	GB_GCA_905215425.1	d__Bacteria;p__Bacillota_A;c__Clostridia;o__Oscillospirales;f__Oscillospiraceae;g__Lawsonibacter;s__Lawsonibacter sp905215425
K15585	CAJPQR010000032.1_3	GB_GCA_905372745.1	d__Bacteria;p__Campylobacterota;c__Campylobacteria;o__Campylobacterales;f__Campylobacteraceae;g__Campylobacter_A;s__Campylobacter_A sp905372745
K15585	CAJPQT010000004.1_76	GB_GCA_905372865.1	d__Bacteria;p__Bacillota_C;c__Negativicutes;o__Selenomonadales;f__Selenomonadaceae;g__Centipeda;s__Centipeda sp905372865
K15585	CAJTLL010000006.1_72	GB_GCA_910577135.1	d__Bacteria;p__Campylobacterota;c__Campylobacteria;o__Campylobacterales;f__Helicobacteraceae;g__Helicobacter_C;s__Helicobacter_C sp910577135
K15585	CAJUJZ010000112.1_4	GB_GCA_910586745.1	d__Bacteria;p__Deferribacterota;c__Deferribacteres;o__Deferribacterales;f__Mucispirillaceae;g__Mucispirillum;s__Mucispirillum sp910586745
K15585	CAJXLT010000008.1_5	GB_GCA_913056365.1	d__Bacteria;p__Bacillota;c__Bacilli;o__Paenibacillales;f__K13;g__Xylanibacillus;s__Xylanibacillus sp913056365
K15585	CAJXRQ010000015.1_12	GB_GCA_913060505.1	d__Bacteria;p__Desulfobacterota;c__Desulfovibrionia;o__Desulfovibrionales;f__Desulfovibrionaceae;g__Pseudodesulfovibrio;s__Pseudodesulfovibrio sp913060505
K15585	CAJXYU010000010.1_16	GB_GCA_913063155.1	d__Bacteria;p__Desulfobacterota;c__Desulfovibrionia;o__Desulfovibrionales;f__Desulfovibrionaceae;g__Pseudodesulfovibrio;s__Pseudodesulfovibrio sp913063155
K15585	CAJYBN010000122.1_2	GB_GCA_913064925.1	d__Bacteria;p__Bacillota_B;c__Desulfotomaculia;o__Desulfotomaculales;f__Desulfallaceae;g__CAJYBN01;s__CAJYBN01 sp913064925
K15585	CAJYMC010000007.1_1197	GB_GCA_913775715.1	d__Bacteria;p__Bacillota;c__Bacilli;o__Exiguobacterales;f__Exiguobacteraceae;g__Exiguobacterium_A;s__Exiguobacterium_A sp913775715
K15585	CAJYRE010000505.1_1	GB_GCA_913776675.1	d__Bacteria;p__Pseudomonadota;c__Alphaproteobacteria;o__Rhizobiales;f__Rhizobiaceae;g__Allorhizobium;s__Allorhizobium sp913776675
K15585	CAJYVI010000062.1_25	GB_GCA_913778145.1	d__Bacteria;p__Pseudomonadota;c__Gammaproteobacteria;o__Enterobacterales;f__Enterobacteriaceae;g__Pseudocitrobacter;s__Pseudocitrobacter sp913778145
K15585	CAKAFE010000001.1_1996	GB_GCA_916438625.1	d__Bacteria;p__Bacillota_C;c__Negativicutes;o__Selenomonadales;f__Selenomonadaceae;g__Selenomonas;s__Selenomonas sp916438625
K15585	CAKPTN010000010.1_20	GB_GCA_934190855.1	d__Bacteria;p__Bacillota_C;c__Negativicutes;o__Veillonellales;f__Veillonellaceae;g__Veillonella;s__Veillonella sp934190855
K15585	CAKPXN010000045.1_2	GB_GCA_934202095.1	d__Bacteria;p__Bacillota_C;c__Negativicutes;o__Veillonellales;f__Veillonellaceae;g__Veillonella;s__Veillonella sp934202095
K15585	CAKQON010000022.1_2	GB_GCA_934255515.1	d__Bacteria;p__Pseudomonadota;c__Gammaproteobacteria;o__Burkholderiales;f__Burkholderiaceae_A;g__Sutterella;s__Sutterella sp934255515
K15585	CAKRNI010000010.1_19	GB_GCA_934370915.1	d__Bacteria;p__Bacillota_A;c__Clostridia;o__Lachnospirales;f__Lachnospiraceae;g__Copromonas;s__Copromonas sp934370915
K15585	CAKRPO010000005.1_47	GB_GCA_934378195.1	d__Bacteria;p__Bacillota_A;c__Clostridia;o__Lachnospirales;f__Lachnospiraceae;g__Blautia_A;s__Blautia_A sp934378195
K15585	CAKRTC010000002.1_100	GB_GCA_934402055.1	d__Bacteria;p__Bacillota_A;c__Clostridia;o__Lachnospirales;f__Lachnospiraceae;g__Avilachnospira;s__Avilachnospira sp934402055
K15585	CAKRVB010000001.1_204	GB_GCA_934408725.1	d__Bacteria;p__Bacillota_A;c__Clostridia;o__Lachnospirales;f__Lachnospiraceae;g__Marvinbryantia;s__Marvinbryantia sp934408725
K15585	CAKTDV010000003.1_128	GB_GCA_934546745.1	d__Bacteria;p__Desulfobacterota;c__Desulfovibrionia;o__Desulfovibrionales;f__Desulfovibrionaceae;g__Desulfovibrio;s__Desulfovibrio sp934546745
K15585	CAKVGN010000039.1_11	GB_GCA_934747485.1	d__Bacteria;p__Spirochaetota;c__Brachyspirae;o__Brachyspirales;f__Brachyspiraceae;g__Brachyspira;s__Brachyspira sp934747485
K15585	CAKVJA010000061.1_8	GB_GCA_934754925.1	d__Bacteria;p__Bacillota_A;c__Clostridia;o__Clostridiales;f__Clostridiaceae;g__Clostridium;s__Clostridium sp934754925
K15585	CAKVLD010000075.1_7	GB_GCA_934755305.1	d__Bacteria;p__Bacillota_A;c__Clostridia;o__Clostridiales;f__Clostridiaceae;g__Clostridium;s__Clostridium sp934755305
K15585	CALTWF010000042.1_19	GB_GCA_943912755.1	d__Bacteria;p__Pseudomonadota;c__Gammaproteobacteria;o__Pseudomonadales;f__Pseudomonadaceae;g__Pseudomonas_E;s__Pseudomonas_E sp943912755
K15585	CALUCI010000001.1_36	GB_GCA_943914515.1	d__Bacteria;p__Pseudomonadota;c__Gammaproteobacteria;o__Pseudomonadales;f__Pseudomonadaceae;g__Pseudomonas_E;s__Pseudomonas_E sp943914515
K15585	CALURO010000002.1_168	GB_GCA_944323205.1	d__Bacteria;p__Deferribacterota;c__Deferribacteres;o__Deferribacterales;f__Mucispirillaceae;g__Mucispirillum;s__Mucispirillum sp944323205
K15585	CALUTE010000004.1_99	GB_GCA_944323645.1	d__Bacteria;p__Campylobacterota;c__Campylobacteria;o__Campylobacterales;f__Helicobacteraceae;g__Helicobacter_B;s__Helicobacter_B sp944323645
K15585	CALUWI010000010.1_77	GB_GCA_944324465.1	d__Bacteria;p__Deferribacterota;c__Deferribacteres;o__Deferribacterales;f__Mucispirillaceae;g__Mucispirillum;s__Mucispirillum sp944324465
K15585	CALUWS010000034.1_15	GB_GCA_944324525.1	d__Bacteria;p__Desulfobacterota;c__Desulfovibrionia;o__Desulfovibrionales;f__Desulfovibrionaceae;g__Desulfovibrio;s__Desulfovibrio sp944324525
K15585	CALUWU010000005.1_1	GB_GCA_944324555.1	d__Bacteria;p__Desulfobacterota;c__Desulfovibrionia;o__Desulfovibrionales;f__Desulfovibrionaceae;g__Desulfovibrio;s__Desulfovibrio sp944324555
K15585	CALUYG010000045.1_3	GB_GCA_944324935.1	d__Bacteria;p__Desulfobacterota;c__Desulfovibrionia;o__Desulfovibrionales;f__Desulfovibrionaceae;g__Desulfovibrio;s__Desulfovibrio sp944324935
K15585	CALUZC010000015.1_29	GB_GCA_944325215.1	d__Bacteria;p__Deferribacterota;c__Deferribacteres;o__Deferribacterales;f__Mucispirillaceae;g__Mucispirillum;s__Mucispirillum sp944325215
K15585	CALVAF010000117.1_12	GB_GCA_944325475.1	d__Bacteria;p__Campylobacterota;c__Campylobacteria;o__Campylobacterales;f__Helicobacteraceae;g__Helicobacter_D;s__Helicobacter_D sp944325475
K15585	CALVBL010000007.1_31	GB_GCA_944325775.1	d__Bacteria;p__Campylobacterota;c__Campylobacteria;o__Campylobacterales;f__Helicobacteraceae;g__Helicobacter_F;s__Helicobacter_F sp944325775
K15585	CALVEY010000016.1_17	GB_GCA_944326705.1	d__Bacteria;p__Deferribacterota;c__Deferribacteres;o__Deferribacterales;f__Mucispirillaceae;g__Mucispirillum;s__Mucispirillum sp944326705
K15585	CALVGM010000200.1_5	GB_GCA_944327095.1	d__Bacteria;p__Desulfobacterota;c__Desulfovibrionia;o__Desulfovibrionales;f__Desulfovibrionaceae;g__Desulfovibrio;s__Desulfovibrio sp944327095
K15585	CALVHF010000053.1_7	GB_GCA_944327295.1	d__Bacteria;p__Desulfobacterota;c__Desulfovibrionia;o__Desulfovibrionales;f__Desulfovibrionaceae;g__Desulfovibrio;s__Desulfovibrio sp944327295
K15585	CALVHG010000007.1_27	GB_GCA_944327285.1	d__Bacteria;p__Desulfobacterota;c__Desulfovibrionia;o__Desulfovibrionales;f__Desulfovibrionaceae;g__Desulfovibrio;s__Desulfovibrio sp944327285
K15585	CALWBA010000164.1_34	GB_GCA_944375815.1	d__Bacteria;p__Bacillota_A;c__Clostridia;o__Lachnospirales;f__Lachnospiraceae;g__Egerieimonas_A;s__Egerieimonas_A sp944375815
K15585	CALWEP010000127.1_21	GB_GCA_944377325.1	d__Bacteria;p__Bacillota_A;c__Clostridia;o__Lachnospirales;f__Lachnospiraceae;g__Lachnoclostridium_A;s__Lachnoclostridium_A sp944377325
K15585	CALWEX010000001.1_4	GB_GCA_944377425.1	d__Bacteria;p__Bacillota_A;c__Clostridia;o__Lachnospirales;f__Anaerotignaceae;g__Neoanaerotignum_A;s__Neoanaerotignum_A sp944377425
K15585	CALWGC010000030.1_78	GB_GCA_944378105.1	d__Bacteria;p__Bacillota_A;c__Clostridia;o__Lachnospirales;f__Anaerotignaceae;g__Neoanaerotignum_B;s__Neoanaerotignum_B sp944378105
K15585	CALWHO010000195.1_2	GB_GCA_944380405.1	d__Bacteria;p__Bacillota_A;c__Clostridia;o__Lachnospirales;f__Anaerotignaceae;g__HGM11808;s__HGM11808 sp944380405
K15585	CALWLF010000052.1_3	GB_GCA_944381455.1	d__Bacteria;p__Bacillota_A;c__Clostridia;o__Lachnospirales;f__Anaerotignaceae;g__Neoanaerotignum_B;s__Neoanaerotignum_B sp944381455
K15585	CALWLS010000010.1_14	GB_GCA_944381575.1	d__Bacteria;p__Bacillota_A;c__Clostridia;o__Lachnospirales;f__Lachnospiraceae;g__Avilachnospira;s__Avilachnospira sp944381575
K15585	CALWMO010000025.1_3	GB_GCA_944381965.1	d__Bacteria;p__Bacillota_A;c__Clostridia;o__Oscillospirales;f__Butyricicoccaceae;g__Butyricicoccus;s__Butyricicoccus sp944381965
K15585	CALWON010000044.1_12	GB_GCA_944383165.1	d__Bacteria;p__Bacillota_A;c__Clostridia;o__Oscillospirales;f__Oscillospiraceae;g__Lawsonibacter;s__Lawsonibacter sp944383165
K15585	CALWSC010000082.1_50	GB_GCA_944384105.1	d__Bacteria;p__Bacillota_A;c__Clostridia;o__Lachnospirales;f__Lachnospiraceae;g__Egerieimonas_A;s__Egerieimonas_A sp944384105
K15585	CALXOY010000058.1_6	GB_GCA_944390145.1	d__Bacteria;p__Pseudomonadota;c__Gammaproteobacteria;o__Burkholderiales;f__Burkholderiaceae_A;g__Duodenibacillus;s__Duodenibacillus sp944390145
K15585	CALXQK010000005.1_24	GB_GCA_944390745.1	d__Bacteria;p__Pseudomonadota;c__Gammaproteobacteria;o__Burkholderiales;f__Burkholderiaceae_A;g__Duodenibacillus;s__Duodenibacillus sp944390745
K15585	CALYPG010000006.1_48	GB_GCA_945271295.1	d__Bacteria;p__Pseudomonadota;c__Gammaproteobacteria;o__Enterobacterales;f__Enterobacteriaceae;g__Gilliamella;s__Gilliamella sp945271295
K15585	CALYQQ010000013.1_25	GB_GCA_945288535.1	d__Bacteria;p__Pseudomonadota;c__Gammaproteobacteria;o__Enterobacterales;f__Enterobacteriaceae;g__CALYQQ01;s__CALYQQ01 sp945288535
K15585	CALYQY010000005.1_32	GB_GCA_945291235.1	d__Bacteria;p__Pseudomonadota;c__Gammaproteobacteria;o__Enterobacterales;f__Enterobacteriaceae;g__Gilliamella;s__Gilliamella sp945291235
K15585	CAMBWG010000014.1_8	GB_GCA_945871415.1	d__Bacteria;p__Desulfobacterota;c__Desulfovibrionia;o__Desulfovibrionales;f__Desulfovibrionaceae;g__Desulfovibrio;s__Desulfovibrio sp945871415
K15585	CP000653.1_1912	GB_GCA_000016325.1	d__Bacteria;p__Pseudomonadota;c__Gammaproteobacteria;o__Enterobacterales;f__Enterobacteriaceae;g__Lelliottia;s__Lelliottia sp000016325
K15585	CP002770.1_106	GB_GCA_000214705.1	d__Bacteria;p__Bacillota_B;c__Desulfotomaculia;o__Desulfotomaculales;f__Desulfovirgulaceae;g__Desulfofundulus;s__Desulfofundulus kuznetsovii
K15585	CP005991.1_2566	GB_GCA_000410515.1	d__Bacteria;p__Pseudomonadota;c__Gammaproteobacteria;o__Enterobacterales;f__Enterobacteriaceae;g__Kosakonia;s__Kosakonia sp000410515
K15585	CP018628.1_1906	GB_GCA_002271215.1	d__Bacteria;p__Pseudomonadota;c__Gammaproteobacteria;o__Enterobacterales;f__Enterobacteriaceae;g__Lelliottia;s__Lelliottia jeotgali
K15585	CP027224.1_2983	GB_GCA_002973635.1	d__Bacteria;p__Bacillota;c__Bacilli;o__Bacillales;f__Planococcaceae;g__Lysinibacillus;s__Lysinibacillus sp002973635
K15585	CP039459.1_1088	GB_GCA_004843165.1	d__Bacteria;p__Pseudomonadota;c__Alphaproteobacteria;o__Acetobacterales;f__Acetobacteraceae;g__G004843345;s__G004843345 sp004843165
K15585	CP039460.1_1078	GB_GCA_004843345.1	d__Bacteria;p__Pseudomonadota;c__Alphaproteobacteria;o__Acetobacterales;f__Acetobacteraceae;g__G004843345;s__G004843345 sp004843345
K15585	CP041696.1_3883	GB_GCA_007362955.1	d__Bacteria;p__Bacillota;c__Bacilli;o__Bacillales;f__Planococcaceae;g__Lysinibacillus;s__Lysinibacillus fusiformis_E
K15585	CP045205.1_194	GB_GCA_009363175.1	d__Bacteria;p__Pseudomonadota;c__Gammaproteobacteria;o__Enterobacterales;f__Enterobacteriaceae;g__Citrobacter_A;s__Citrobacter_A telavivensis
K15585	CP060096.1_1531	GB_GCA_017357865.1	d__Bacteria;p__Bacillota_A;c__Thermoanaerobacteria;o__Thermoanaerobacterales;f__Thermoanaerobacteraceae;g__3443-3Ac;s__3443-3Ac sp017357865
K15585	CP065546.1_3291	GB_GCA_015999545.1	d__Bacteria;p__Bacillota;c__Bacilli;o__Bacillales;f__Planococcaceae;g__Lysinibacillus;s__Lysinibacillus sp002340205
K15585	CP074691.1_187	GB_GCA_018398915.1	d__Bacteria;p__Synergistota;c__Synergistia;o__Synergistales;f__SV1-B22;g__SV1-B22;s__SV1-B22 sp018398915
K15585	CP085629.1_1130	GB_GCA_024704175.1	d__Bacteria;p__Bacillota;c__Bacilli;o__Paenibacillales;f__NBRC-103111;g__Paenibacillus_G;s__Paenibacillus_G sp024704175
K15585	CP089930.1_1449	GB_GCA_021307345.1	d__Bacteria;p__Pseudomonadota;c__Gammaproteobacteria;o__Enterobacterales;f__Enterobacteriaceae;g__Escherichia;s__Escherichia ruysiae
K15585	CP094668.1_369	GB_GCA_022836915.1	d__Bacteria;p__Bacillota;c__Bacilli;o__Paenibacillales;f__Paenibacillaceae;g__Paenibacillus;s__Paenibacillus sp900101225
K15585	CP099863.1_1513	GB_GCA_024134725.1	d__Bacteria;p__Bacillota;c__Bacilli;o__Bacillales;f__Bacillaceae_H;g__Priestia;s__Priestia aryabhattai_A
K15585	CP102273.1_697	GB_GCA_025148965.1	d__Bacteria;p__Bacillota_A;c__Clostridia;o__Peptostreptococcales;f__Peptostreptococcaceae;g__Intestinibacter;s__Intestinibacter bartlettii
K15585	DCDZ01000004.1_42	GB_GCA_002316675.1	d__Bacteria;p__Bacillota_A;c__Clostridia;o__Lachnospirales;f__Anaerotignaceae;g__Anaerotignum;s__Anaerotignum sp002316675
K15585	DEMY01000091.1_6	GB_GCA_002359425.1	d__Bacteria;p__Bacillota_A;c__Clostridia;o__Oscillospirales;f__Oscillospiraceae;g__UBA2658;s__UBA2658 sp002359425
K15585	DFDR01000082.1_4	GB_GCA_002369295.1	d__Bacteria;p__Desulfobacterota;c__Desulfovibrionia;o__Desulfovibrionales;f__Desulfovibrionaceae;g__Desulfovibrio;s__Desulfovibrio sp002369295
K15585	DFNX01000006.1_207	GB_GCA_002376235.1	d__Bacteria;p__Pseudomonadota;c__Alphaproteobacteria;o__Rhizobiales;f__Rhizobiaceae;g__Neorhizobium;s__Neorhizobium sp002376235
K15585	DFPL01000170.1_12	GB_GCA_002377245.1	d__Bacteria;p__Pseudomonadota;c__Gammaproteobacteria;o__Enterobacterales;f__Enterobacteriaceae;g__Phytobacter;s__Phytobacter sp002377245
K15585	DGRE01000070.1_73	GB_GCA_002389905.1	d__Bacteria;p__Bacillota_A;c__Clostridia;o__Lachnospirales;f__Lachnospiraceae;g__Lacrimispora;s__Lacrimispora sp002389905
K15585	DHAA01000117.1_14	GB_GCA_002397275.1	d__Bacteria;p__Bacillota_B;c__DSM-12270;o__Thermacetogeniales;f__Thermacetogeniaceae;g__Syntrophaceticus;s__Syntrophaceticus sp002397275
K15585	DHQL01000010.1_47	GB_GCA_002408085.1	d__Bacteria;p__Spirochaetota;c__Spirochaetia;o__Spirochaetales_E;f__Spirochaetaceae_B;g__Oceanispirochaeta;s__Oceanispirochaeta sp002408085
K15585	DIJC01000001.1_34	GB_GCA_002421005.1	d__Bacteria;p__Pseudomonadota;c__Gammaproteobacteria;o__Enterobacterales;f__Enterobacteriaceae;g__Superficieibacter;s__Superficieibacter sp002421005
K15585	DIMS01000109.1_12	GB_GCA_002425685.1	d__Bacteria;p__Synergistota;c__Synergistia;o__Synergistales;f__Aminiphilaceae;g__Aminiphilus;s__Aminiphilus sp002425685
K15585	DJJR01000080.1_198	GB_GCA_002434245.1	d__Bacteria;p__Bacillota_C;c__Negativicutes;o__Propionisporales;f__DSM-13327;g__Pelosinus;s__Pelosinus fermentans_B
K15585	DKEU01000268.1_27	GB_GCA_002452635.1	d__Bacteria;p__Desulfobacterota;c__Desulfovibrionia;o__Desulfovibrionales;f__Desulfovibrionaceae;g__UBA6814;s__UBA6814 sp002452635
K15585	DKFC01000044.1_81	GB_GCA_002452745.1	d__Bacteria;p__Bacillota_A;c__Clostridia;o__Peptostreptococcales;f__Acidaminobacteraceae;g__Fusibacter_A;s__Fusibacter_A sp002452745
K15585	DLGG01000028.1_5	GB_GCA_002482565.1	d__Bacteria;p__Desulfobacterota;c__Desulfovibrionia;o__Desulfovibrionales;f__Desulfovibrionaceae;g__Solidesulfovibrio;s__Solidesulfovibrio magneticus_B
K15585	DLJZ01000016.1_71	GB_GCA_002478865.1	d__Bacteria;p__Bacillota_A;c__Clostridia;o__Lachnospirales;f__Lachnospiraceae;g__Lacrimispora;s__Lacrimispora sp002478865
K15585	DSBL01000158.1_9	GB_GCA_011049455.1	d__Bacteria;p__Desulfobacterota;c__Desulfovibrionia;o__Desulfovibrionales;f__Desulfonatronaceae;g__Desulfonatronum;s__Desulfonatronum sp011049455
K15585	DULK01000081.1_8	GB_GCA_012840385.1	d__Bacteria;p__Bacillota_B;c__DSM-12270;o__Thermacetogeniales;f__Thermacetogeniaceae;g__DULK01;s__DULK01 sp012840385
K15585	DVLQ01000035.1_12	GB_GCA_018715395.1	d__Bacteria;p__Bacillota_A;c__Clostridia;o__Lachnospirales;f__Anaerotignaceae;g__Coprocola;s__Coprocola pullicola
K15585	DVMY01000077.1_7	GB_GCA_018714755.1	d__Bacteria;p__Pseudomonadota;c__Gammaproteobacteria;o__Burkholderiales;f__Burkholderiaceae_A;g__Aphodousia;s__Aphodousia faecigallinarum
K15585	DVNN01000120.1_3	GB_GCA_018714325.1	d__Bacteria;p__Bacillota_A;c__Clostridia;o__Lachnospirales;f__Lachnospiraceae;g__Novisyntrophococcus;s__Novisyntrophococcus excrementipullorum
K15585	DWYJ01000060.1_12	GB_GCA_019118745.1	d__Bacteria;p__Desulfobacterota;c__Desulfovibrionia;o__Desulfovibrionales;f__Desulfovibrionaceae;g__Desulfovibrio;s__Desulfovibrio gallistercoris
K15585	DXAQ01000121.1_9	GB_GCA_019116905.1	d__Bacteria;p__Deferribacterota;c__Deferribacteres;o__Deferribacterales;f__Mucispirillaceae;g__Mucispirillum;s__Mucispirillum faecigallinarum
K15585	DXDE01000153.1_1	GB_GCA_019115615.1	d__Bacteria;p__Bacillota_A;c__Clostridia;o__Oscillospirales;f__Butyricicoccaceae;g__Agathobaculum;s__Agathobaculum merdavium
K15585	DXFI01000107.1_1	GB_GCA_019114565.1	d__Bacteria;p__Desulfobacterota;c__Desulfovibrionia;o__Desulfovibrionales;f__Desulfovibrionaceae;g__Desulfovibrio;s__Desulfovibrio intestinigallinarum
K15585	DXHF01000302.1_5	GB_GCA_019113605.1	d__Bacteria;p__Bacillota;c__Bacilli;o__Paenibacillales;f__Paenibacillaceae;g__Pristimantibacillus;s__Pristimantibacillus intestinavium
K15585	DXHV01000053.1_11	GB_GCA_019113165.1	d__Bacteria;p__Desulfobacterota;c__Desulfovibrionia;o__Desulfovibrionales;f__Desulfovibrionaceae;g__Desulfovibrio;s__Desulfovibrio intestinipullorum
K15585	DXIN01000005.1_21	GB_GCA_019112865.1	d__Bacteria;p__Campylobacterota;c__Campylobacteria;o__Campylobacterales;f__Helicobacteraceae;g__Helicobacter_F;s__Helicobacter_F avicola
K15585	DXZA01000045.1_6	GB_GCA_019415525.1	d__Bacteria;p__Bacillota_A;c__Clostridia;o__Lachnospirales;f__Anaerotignaceae;g__Fimicola;s__Fimicola sp019415525
K15585	DYEO01000068.1_2	GB_GCA_020725665.1	d__Bacteria;p__Bacillota_D;c__Dethiobacteria;o__DTU022;f__UBA8154;g__UBA8154;s__UBA8154 sp020725665
K15585	DYEY01000003.1_82	GB_GCA_020725465.1	d__Bacteria;p__Bacillota_D;c__Dethiobacteria;o__Dethiobacterales;f__Dethiobacteraceae;g__JAGXRN01;s__JAGXRN01 sp020725465
K15585	FOAY01000004.1_149	GB_GCA_900109485.1	d__Bacteria;p__Pseudomonadota;c__Gammaproteobacteria;o__Enterobacterales;f__Enterobacteriaceae;g__Kosakonia;s__Kosakonia sacchari_B
K15585	FONB01000004.1_217	GB_GCA_900112785.1	d__Bacteria;p__Pseudomonadota;c__Gammaproteobacteria;o__Enterobacterales;f__Enterobacteriaceae;g__Phytobacter;s__Phytobacter palmae
K15585	FOUN01000009.1_64	GB_GCA_900114885.1	d__Bacteria;p__Bacillota;c__Bacilli;o__Bacillales;f__Planococcaceae;g__Psychrobacillus;s__Psychrobacillus psychrodurans
K15585	JAABNQ010000048.1_17	GB_GCA_009928435.1	d__Bacteria;p__Bacillota;c__Bacilli;o__Bacillales;f__Bacillaceae_C;g__Siminovitchia;s__Siminovitchia sp009928435
K15585	JAAOXG010000024.1_123	GB_GCA_013036995.1	d__Bacteria;p__Bacillota_A;c__Clostridia;o__Lachnospirales;f__Lachnospiraceae;g__Lacrimispora;s__Lacrimispora xylanolytica_A
K15585	JAAUOZ010000153.1_9	GB_GCA_012034655.1	d__Bacteria;p__Cyanobacteriota;c__Cyanobacteriia;o__Leptolyngbyales;f__Leptolyngbyaceae;g__JAAUOZ01;s__JAAUOZ01 sp012034655
K15585	JAAUPS010000181.1_5	GB_GCA_012033015.1	d__Bacteria;p__Cyanobacteriota;c__Cyanobacteriia;o__Phormidesmiales;f__Phormidesmiaceae;g__Phormidesmis;s__Phormidesmis sp012033015
K15585	JAAUQT010000058.1_6	GB_GCA_012033495.1	d__Bacteria;p__Cyanobacteriota;c__Cyanobacteriia;o__Elainellales;f__Elainellaceae;g__Elainella;s__Elainella sp012033495
K15585	JAAUTJ010000045.1_9	GB_GCA_012031475.1	d__Bacteria;p__Cyanobacteriota;c__Cyanobacteriia;o__Elainellales;f__Elainellaceae;g__JAAUTJ01;s__JAAUTJ01 sp012031475
K15585	JAAVYM010000059.1_30	GB_GCA_022791135.1	d__Bacteria;p__Bacillota_A;c__Clostridia;o__Oscillospirales;f__Oscillospiraceae;g__Dysosmobacter;s__Dysosmobacter sp022791135
K15585	JAAWBT010000032.1_37	GB_GCA_022792835.1	d__Bacteria;p__Bacillota_A;c__Clostridia;o__Lachnospirales;f__Lachnospiraceae;g__Paralachnospira;s__Paralachnospira sp022792835
K15585	JAAWJI010000010.1_77	GB_GCA_022796795.1	d__Bacteria;p__Bacillota_A;c__Clostridia;o__Lachnospirales;f__Lachnospiraceae;g__RGIG4284;s__RGIG4284 sp022796795
K15585	JAAYBD010000019.1_11	GB_GCA_012719035.1	d__Bacteria;p__Bacillota_A;c__Clostridia;o__Oscillospirales;f__Oscillospiraceae;g__UBA2658;s__UBA2658 sp012719035
K15585	JAAYCC010000137.1_2	GB_GCA_012729875.1	d__Bacteria;p__Bacillota_A;c__Clostridia;o__Oscillospirales;f__Oscillospiraceae;g__UBA2658;s__UBA2658 sp012729875
K15585	JAAYDT010000115.1_2	GB_GCA_012729145.1	d__Bacteria;p__Synergistota;c__Synergistia;o__Synergistales;f__Thermovirgaceae;g__58-81;s__58-81 sp012729145
K15585	JAAYQT010000057.1_3	GB_GCA_012519165.1	d__Bacteria;p__Synergistota;c__Synergistia;o__Synergistales;f__Aminobacteriaceae;g__Aminivibrio;s__Aminivibrio sp012519165
K15585	JABDRH010000686.1_3	GB_GCA_013041835.1	d__Bacteria;p__Desulfobacterota;c__Desulfobacteria;o__Desulfobacterales;f__Desulfosarcinaceae;g__Desulfatitalea;s__Desulfatitalea sp013041835
K15585	JABLXW010000001.1_53	GB_GCA_013177945.1	d__Bacteria;p__Bacillota_B;c__DSM-12270;o__Thermacetogeniales;f__Thermacetogeniaceae;g__Ch130;s__Ch130 sp013177945
K15585	JABXII010000013.1_50	GB_GCA_013373175.1	d__Bacteria;p__Campylobacterota;c__Campylobacteria;o__Campylobacterales;f__Arcobacteraceae;g__Halarcobacter;s__Halarcobacter sp013373175
K15585	JABXYP010000001.1_1060	GB_GCA_024701455.1	d__Bacteria;p__Bacillota;c__Bacilli;o__Bacillales_H;f__Salisediminibacteriaceae;g__Salipaludibacillus;s__Salipaludibacillus sp024701455
K15585	JACERV010000018.1_30	GB_GCA_013911065.1	d__Bacteria;p__Bacillota_A;c__Clostridia;o__Lachnospirales;f__Lachnospiraceae;g__Muricomes;s__Muricomes sp013911065
K15585	JACHLU010000027.1_5	GB_GCA_014204625.1	d__Bacteria;p__Pseudomonadota;c__Alphaproteobacteria;o__Rhizobiales;f__Rhizobiaceae;g__Allorhizobium;s__Allorhizobium vitis_F
K15585	JACUTV010000066.1_3	GB_GCA_014859645.1	d__Bacteria;p__Campylobacterota;c__Campylobacteria;o__Campylobacterales;f__UBA1877;g__Kmv14;s__Kmv14 sp014859645
K15585	JACZKS010000057.1_59	GB_GCA_014859895.1	d__Bacteria;p__Pseudomonadota;c__Alphaproteobacteria;o__Rhodospirillales_A;f__JACZKS01;g__JACZKS01;s__JACZKS01 sp014859895
K15585	JADFZQ010000008.1_35	GB_GCA_015232455.1	d__Bacteria;p__Desulfobacterota;c__Desulfobacteria;o__Desulfobacterales;f__Desulfobacteraceae;g__Desulfamplus;s__Desulfamplus sp015232455
K15585	JADILK010000006.1_105	GB_GCA_017355165.1	d__Bacteria;p__Bacillota;c__Bacilli;o__Bacillales;f__DSM-1321;g__Peribacillus;s__Peribacillus sp017355165
K15585	JADIMX010000124.1_6	GB_GCA_017694425.1	d__Bacteria;p__Bacillota_A;c__Clostridia;o__Lachnospirales;f__Anaerotignaceae;g__Fimicola;s__Fimicola merdigallinarum
K15585	JADMXW010000012.1_91	GB_GCA_015548865.1	d__Bacteria;p__Pseudomonadota;c__Gammaproteobacteria;o__Enterobacterales;f__Enterobacteriaceae;g__Symbiopectobacterium;s__Symbiopectobacterium marcescens_A
K15585	JAEEPQ010000003.1_22	GB_GCA_016284885.1	d__Bacteria;p__Desulfobacterota;c__Desulfovibrionia;o__Desulfovibrionales;f__Desulfovibrionaceae;g__Desulfovibrio;s__Desulfovibrio sp016284885
K15585	JAEK01000046.1_27	GB_GCA_000518865.1	d__Bacteria;p__Bacillota;c__Bacilli;o__Bacillales;f__Bacillaceae;g__Metabacillus;s__Metabacillus sp000518865
K15585	JAETTP010000071.1_3	GB_GCA_021769035.1	d__Bacteria;p__Bacillota_B;c__Dehalobacteriia;o__UBA4068;f__UBA5755;g__Avidehalobacter;s__Avidehalobacter sp021769035
K15585	JAEWBS010000043.1_35	GB_GCA_023391005.1	d__Bacteria;p__Bacillota_A;c__Clostridia;o__Oscillospirales;f__Ruminococcaceae;g__Fimivivens;s__Fimivivens sp023391005
K15585	JAEWDM010000022.1_254	GB_GCA_023390115.1	d__Bacteria;p__Bacillota_A;c__Clostridia;o__Acetivibrionales;f__QPJT01;g__Anaerobacterium;s__Anaerobacterium sp023390115
K15585	JAEWGR010000082.1_24	GB_GCA_023388195.1	d__Bacteria;p__Bacillota_C;c__Negativicutes;o__Sporomusales;f__Sporomusaceae;g__Sporomusa;s__Sporomusa sp023388195
K15585	JAEWJZ010000004.1_16	GB_GCA_023386315.1	d__Bacteria;p__Bacillota_A;c__Clostridia;o__Lachnospirales;f__Lachnospiraceae;g__Lacrimispora;s__Lacrimispora sp023386315
K15585	JAEWPB010000125.1_20	GB_GCA_023399465.1	d__Bacteria;p__Pseudomonadota;c__Alphaproteobacteria;o__Rhizobiales;f__Rhizobiaceae;g__JAEWPB01;s__JAEWPB01 sp023399465
K15585	JAEWPQ010000137.1_28	GB_GCA_023460575.1	d__Bacteria;p__Bacillota_A;c__Clostridia;o__Lachnospirales;f__Lachnospiraceae;g__Lacrimispora;s__Lacrimispora sp023460575
K15585	JAEWWF010000226.1_7	GB_GCA_023396465.1	d__Bacteria;p__Pseudomonadota;c__Alphaproteobacteria;o__Rhodospirillales;f__Rhodospirillaceae;g__Caenispirillum;s__Caenispirillum sp023396465
K15585	JAEYFY010000295.1_6	GB_GCA_023454395.1	d__Bacteria;p__Pseudomonadota;c__Gammaproteobacteria;o__Enterobacterales;f__Enterobacteriaceae;g__Proteus;s__Proteus sp023454395
K15585	JAEZCJ010000223.1_42	GB_GCA_023433615.1	d__Bacteria;p__Bacillota;c__Bacilli;o__Paenibacillales;f__Paenibacillaceae;g__Paenibacillus_I;s__Paenibacillus_I sp023433615
K15585	JAEZQV010000467.1_15	GB_GCA_023441125.1	d__Bacteria;p__Bacillota_C;c__Negativicutes;o__Sporomusales;f__Sporomusaceae;g__Sporomusa;s__Sporomusa sp023441125
K15585	JAEZYD010000048.1_68	GB_GCA_023419375.1	d__Bacteria;p__Desulfobacterota;c__Desulfovibrionia;o__Desulfovibrionales;f__Desulfovibrionaceae;g__Desulfovibrio;s__Desulfovibrio sp023419375
K15585	JAEZYW010000199.1_2	GB_GCA_023418835.1	d__Bacteria;p__Bacillota_A;c__Clostridia;o__Tissierellales;f__Peptoniphilaceae;g__Neofamilia;s__Neofamilia sp023418835
K15585	JAEZZE010000150.1_3	GB_GCA_023418755.1	d__Bacteria;p__Bacillota;c__Bacilli;o__Paenibacillales;f__Paenibacillaceae;g__Cohnella;s__Cohnella sp023418755
K15585	JAFAGS010000101.1_29	GB_GCA_019237635.1	d__Bacteria;p__Pseudomonadota;c__Gammaproteobacteria;o__Enterobacterales;f__Enterobacteriaceae;g__Enterobacter_B;s__Enterobacter_B sp019237635
K15585	JAFFPK010000051.1_9	GB_GCA_017590215.1	d__Bacteria;p__Bacillota_A;c__Clostridia;o__Peptostreptococcales;f__Peptostreptococcaceae;g__CCUG-7971;s__CCUG-7971 sp017590215
K15585	JAFGFU010000008.1_43	GB_GCA_016930915.1	d__Bacteria;p__Campylobacterota;c__Campylobacteria;o__Campylobacterales;f__Sulfurospirillaceae;g__Sulfurospirillum;s__Sulfurospirillum sp016930915
K15585	JAFGUR010000260.1_2	GB_GCA_016938425.1	d__Bacteria;p__Fusobacteriota;c__Fusobacteriia;o__Fusobacteriales;f__Fusobacteriaceae;g__JAFGUR01;s__JAFGUR01 sp016938425
K15585	JAFIFG010000004.1_31	GB_GCA_020832135.1	d__Bacteria;p__Bacillota_A;c__Clostridia;o__Peptostreptococcales;f__Natronincolaceae;g__JAFIFG01;s__JAFIFG01 sp020832135
K15585	JAFKJZ010000162.1_9	GB_GCA_017305815.1	d__Bacteria;p__Pseudomonadota;c__Alphaproteobacteria;o__Rhizobiales;f__Kaistiaceae;g__Kaistia;s__Kaistia sp017305815
K15585	JAFKOI010000004.1_116	GB_GCA_017303315.1	d__Bacteria;p__Bacillota;c__Bacilli;o__Bacillales_G;f__HB172195;g__Anaerobacillus_A;s__Anaerobacillus_A sp017303315
K15585	JAFLSB010000043.1_3	GB_GCA_022511165.1	d__Bacteria;p__Campylobacterota;c__Campylobacteria;o__Campylobacterales;f__Helicobacteraceae;g__Helicobacter_C;s__Helicobacter_C sp022511165
K15585	JAFSWY010000345.1_2	GB_GCA_017444295.1	d__Bacteria;p__Bacillota_C;c__Negativicutes;o__Selenomonadales;f__Selenomonadaceae;g__UBA3796;s__UBA3796 sp017444295
K15585	JAFTDG010000113.1_2	GB_GCA_017454325.1	d__Bacteria;p__Desulfobacterota;c__Desulfovibrionia;o__Desulfovibrionales;f__Desulfovibrionaceae;g__Desulfovibrio;s__Desulfovibrio sp017454325
K15585	JAFUWR010000103.1_5	GB_GCA_017471125.1	d__Bacteria;p__Bacillota_A;c__Clostridia;o__Christensenellales;f__CAG-74;g__UBA2862;s__UBA2862 sp017471125
K15585	JAFWEX010000089.1_6	GB_GCA_017512705.1	d__Bacteria;p__Bacillota;c__Bacilli;o__Paenibacillales;f__Paenibacillaceae;g__Paenibacillus;s__Paenibacillus sp017512705
K15585	JAGADH010000094.1_4	GB_GCA_017613715.1	d__Bacteria;p__Desulfobacterota;c__Desulfovibrionia;o__Desulfovibrionales;f__Desulfovibrionaceae;g__Desulfovibrio;s__Desulfovibrio sp017613715
K15585	JAGAEE010000026.1_5	GB_GCA_017613295.1	d__Bacteria;p__Desulfobacterota;c__Desulfovibrionia;o__Desulfovibrionales;f__Desulfovibrionaceae;g__Desulfovibrio;s__Desulfovibrio sp017613295
K15585	JAGBZO010000020.1_95	GB_GCA_017628205.1	d__Bacteria;p__Pseudomonadota;c__Gammaproteobacteria;o__Burkholderiales;f__Burkholderiaceae_A;g__Duodenibacillus;s__Duodenibacillus sp017628205
K15585	JAGGQJ010000011.1_271	GB_GCA_018613325.1	d__Bacteria;p__Bacillota;c__Bacilli;o__Bacillales;f__DSM-1321;g__Peribacillus;s__Peribacillus sp018613325
K15585	JAGHIZ010000099.1_10	GB_GCA_017886875.1	d__Bacteria;p__Bacillota_A;c__Clostridia;o__Oscillospirales;f__Butyricicoccaceae;g__Butyricicoccus;s__Butyricicoccus sp017886875
K15585	JAGI01000002.1_3148	GB_GCA_000526575.1	d__Bacteria;p__Bacillota_A;c__Clostridia;o__Lachnospirales;f__Lachnospiraceae;g__Lacrimispora;s__Lacrimispora sp000526575
K15585	JAGOWQ010000034.1_4	GB_GCA_018060185.1	d__Bacteria;p__Fusobacteriota;c__Fusobacteriia;o__Fusobacteriales;f__Leptotrichiaceae;g__JAGOWQ01;s__JAGOWQ01 sp018060185
K15585	JAGTSE010000003.1_207	GB_GCA_018261615.1	d__Bacteria;p__Pseudomonadota;c__Gammaproteobacteria;o__Enterobacterales;f__Enterobacteriaceae;g__Kosakonia;s__Kosakonia sp018261615
K15585	JAGUZM010000054.1_2	GB_GCA_020060805.1	d__Bacteria;p__Desulfobacterota;c__DSM-4660;o__Desulfatiglandales;f__HGW-15;g__JAHECH01;s__JAHECH01 sp020060805
K15585	JAGVGV010000051.1_3	GB_GCA_020056895.1	d__Bacteria;p__Desulfobacterota;c__Desulfarculia;o__Adiutricales;f__JAGVGV01;g__JAGVGV01;s__JAGVGV01 sp020056895
K15585	JAGXRU010000001.1_3	GB_GCA_018335765.1	d__Bacteria;p__Bacillota_A;c__Clostridia;o__Peptostreptococcales;f__Thermotaleaceae;g__JAGXRU01;s__JAGXRU01 sp018335765
K15585	JAGXRV010000071.1_109	GB_GCA_018335695.1	d__Bacteria;p__Bacillota_D;c__Dethiobacteria;o__Dethiobacterales;f__Dethiobacteraceae;g__GPS1B09;s__GPS1B09 sp018335695
K15585	JAGXSK010000055.1_14	GB_GCA_018333845.1	d__Bacteria;p__Bacillota_B;c__Moorellia;o__Desulfitibacterales;f__Desulfitibacteraceae;g__Desulfitibacter;s__Desulfitibacter sp018333845
K15585	JAGXTL010000026.1_16	GB_GCA_018333635.1	d__Bacteria;p__Bacillota_D;c__Dethiobacteria;o__Dethiobacterales;f__Dethiobacteraceae;g__GPS1B09;s__GPS1B09 sp018333635
K15585	JAHDKT010000026.1_69	GB_GCA_018436725.1	d__Bacteria;p__Synergistota;c__Synergistia;o__Synergistales;f__Aminobacteriaceae;g__JAAYLU01;s__JAAYLU01 sp018436725
K15585	JAHDMJ010000002.1_46	GB_GCA_018436095.1	d__Bacteria;p__Bacillota_B;c__Peptococcia;o__DRI-13;f__UBA5745;g__WRMS01;s__WRMS01 sp018436095
K15585	JAHDQO010000003.1_116	GB_GCA_018433765.1	d__Bacteria;p__Bacillota_A;c__Clostridia;o__Tissierellales;f__Sedimentibacteraceae;g__SM3-B41;s__SM3-B41 sp018433765
K15585	JAHFCR010000039.1_9	GB_GCA_023249405.1	d__Bacteria;p__Bacillota_B;c__DSM-12270;o__Thermacetogeniales;f__Thermacetogeniaceae;g__Palsa-1188;s__Palsa-1188 sp023249405
K15585	JAHHIF010000006.1_65	GB_GCA_019358875.1	d__Bacteria;p__Cyanobacteriota;c__Cyanobacteriia;o__Cyanobacteriales;f__Coleofasciculaceae;g__Symplocastrum;s__Symplocastrum torsivum
K15585	JAHHTE010000121.1_4	GB_GCA_020024815.1	d__Bacteria;p__Desulfobacterota;c__Desulfovibrionia;o__Desulfovibrionales;f__Desulfovibrionaceae;g__Mailhella;s__Mailhella sp020024815
K15585	JAHIQT010000167.1_24	GB_GCA_018903255.1	d__Bacteria;p__Bacillota_A;c__Clostridia;o__Eubacteriales;f__Eubacteriaceae;g__Acetobacterium;s__Acetobacterium sp018903255
K15585	JAHZAA010000034.1_7	GB_GCA_019424165.1	d__Bacteria;p__Desulfobacterota;c__Desulfovibrionia;o__Desulfovibrionales;f__Desulfovibrionaceae;g__Desulfovibrio;s__Desulfovibrio sp019424165
K15585	JAHZCJ010000005.1_99	GB_GCA_019422935.1	d__Bacteria;p__Desulfobacterota;c__Desulfovibrionia;o__Desulfovibrionales;f__Desulfovibrionaceae;g__Desulfovibrio;s__Desulfovibrio sp019422935
K15585	JAHZEA010000004.1_138	GB_GCA_019422065.1	d__Bacteria;p__Bacillota_A;c__Clostridia;o__Lachnospirales;f__Anaerotignaceae;g__Neoanaerotignum_A;s__Neoanaerotignum_A sp019422065
K15585	JAHZFK010000042.1_12	GB_GCA_019421385.1	d__Bacteria;p__Bacillota_A;c__Clostridia;o__Oscillospirales;f__Butyricicoccaceae;g__Agathobaculum;s__Agathobaculum sp019421385
K15585	JAILCJ010000120.1_2	GB_GCA_024680445.1	d__Bacteria;p__Campylobacterota;c__Campylobacteria;o__Campylobacterales;f__Campylobacteraceae;g__Campylobacter_A;s__Campylobacter_A sp024680445
K15585	JAILMX010000126.1_2	GB_GCA_024692205.1	d__Bacteria;p__Desulfobacterota;c__Desulfovibrionia;o__Desulfovibrionales;f__Desulfovibrionaceae;g__Desulfovibrio;s__Desulfovibrio sp024692205
K15585	JAILNT010000108.1_6	GB_GCA_024691265.1	d__Bacteria;p__Spirochaetota;c__Spirochaetia;o__Treponematales;f__Treponemataceae;g__Treponema_D;s__Treponema_D sp024691265
K15585	JAILZP010000003.1_123	GB_GCA_023512435.1	d__Bacteria;p__Bacillota_B;c__Desulfotomaculia;o__Desulfotomaculales;f__Desulfocucumaceae;g__JAILZP01;s__JAILZP01 sp023512435
K15585	JAIMBK010000111.1_5	GB_GCA_023511535.1	d__Bacteria;p__Bacillota_B;c__Desulfotomaculia;o__Desulfotomaculales;f__Nap2-2B;g__JAIMBK01;s__JAIMBK01 sp023511535
K15585	JAJBTL010000441.1_13	GB_GCA_020860865.1	d__Bacteria;p__Planctomycetota;c__SZUA-567;o__SZUA-567;f__SZUA-567;g__JAJBSZ01;s__JAJBSZ01 sp020860865
K15585	JAJBUL010000006.1_12	GB_GCA_020860365.1	d__Bacteria;p__Bacillota_A;c__Clostridia;o__Lachnospirales;f__Lachnospiraceae;g__Choladousia;s__Choladousia sp020860365
K15585	JAJEPU010000062.1_5	GB_GCA_020686985.1	d__Bacteria;p__Bacillota_A;c__Clostridia;o__Lachnospirales;f__Lachnospiraceae;g__Ventrimonas;s__Ventrimonas sp900555625
K15585	JAJOKG010000013.1_12	GB_GCA_021206415.1	d__Bacteria;p__Campylobacterota;c__Campylobacteria;o__Campylobacterales;f__Sulfurospirillaceae;g__Sulfurospirillum;s__Sulfurospirillum sp021206415
K15585	JAJPWX010000135.1_49	GB_GCA_021205755.1	d__Bacteria;p__Bacillota_A;c__Clostridia;o__Lachnospirales;f__Lachnospiraceae;g__Choladousia;s__Choladousia sp021205755
K15585	JAJPXI010000128.1_5	GB_GCA_021205585.1	d__Bacteria;p__Bacillota_A;c__Clostridia;o__Oscillospirales;f__Oscillospiraceae;g__JAJPXI01;s__JAJPXI01 sp021205585
K15585	JAJPXX010000180.1_2	GB_GCA_021205225.1	d__Bacteria;p__Bacillota_A;c__Clostridia;o__Lachnospirales;f__Lachnospiraceae;g__Choladousia;s__Choladousia sp021205225
K15585	JAJPXZ010000005.1_5	GB_GCA_021205245.1	d__Bacteria;p__Planctomycetota;c__SZUA-567;o__SZUA-567;f__SZUA-567;g__JAJBSZ01;s__JAJBSZ01 sp021205245
K15585	JAJQDT010000060.1_31	GB_GCA_021202075.1	d__Bacteria;p__Bacillota_A;c__Clostridia;o__Lachnospirales;f__Lachnospiraceae;g__Choladousia;s__Choladousia sp021202075
K15585	JAJQFC010000238.1_3	GB_GCA_021201355.1	d__Bacteria;p__Planctomycetota;c__SZUA-567;o__SZUA-567;f__SZUA-567;g__JAJBSZ01;s__JAJBSZ01 sp021201355
K15585	JAKSBP010000322.1_6	GB_GCA_022361035.1	d__Bacteria;p__Bacillota_A;c__Clostridia;o__Peptostreptococcales;f__Caminicellaceae;g__JAKSBP01;s__JAKSBP01 sp022361035
K15585	JAKSCU010000258.1_13	GB_GCA_022360435.1	d__Bacteria;p__Bacillota_B;c__Desulfotomaculia;o__Desulfotomaculales;f__Desulfallaceae;g__BRH-c8a;s__BRH-c8a sp022360435
K15585	JAKSRN010000045.1_4	GB_GCA_024403585.1	d__Bacteria;p__Bacillota_A;c__Clostridia;o__Lachnospirales;f__Lachnospiraceae;g__JAKSRN01;s__JAKSRN01 sp024403585
K15585	JALCNW010000024.1_24	GB_GCA_022649305.1	d__Bacteria;p__Pseudomonadota;c__Gammaproteobacteria;o__Enterobacterales;f__Enterobacteriaceae;g__Lelliottia;s__Lelliottia sp022649305
K15585	JALFKC010000036.1_14	GB_GCA_022775765.1	d__Bacteria;p__Campylobacterota;c__Campylobacteria;o__Campylobacterales;f__Campylobacteraceae;g__Campylobacter_B;s__Campylobacter_B sp022775765
K15585	JALHHV010000314.1_3	GB_GCA_022837365.1	d__Bacteria;p__Desulfobacterota;c__Desulfovibrionia;o__Desulfovibrionales;f__Desulfovibrionaceae;g__Cupidesulfovibrio;s__Cupidesulfovibrio sp022837365
K15585	JALHQB010000131.1_4	GB_GCA_022842185.1	d__Bacteria;p__Pseudomonadota;c__Alphaproteobacteria;o__Acetobacterales;f__Acetobacteraceae;g__Roseomonas_B;s__Roseomonas_B sp022842185
K15585	JAMBOW010000001.1_1174	GB_GCA_023715865.1	d__Bacteria;p__Bacillota;c__Bacilli;o__Paenibacillales;f__Paenibacillaceae;g__Paenibacillus;s__Paenibacillus sp023715865
K15585	JANLFN010000003.1_115	GB_GCA_024655885.1	d__Bacteria;p__Bacillota_A;c__Clostridia;o__Acetivibrionales;f__JANLFN01;g__JANLFN01;s__JANLFN01 sp024655885
K15585	JH599974.1_134	GB_GCA_000245075.1	d__Bacteria;p__Pseudomonadota;c__Alphaproteobacteria;o__Acetobacterales;f__Acetobacteraceae;g__Roseomonas_D;s__Roseomonas_D sp000245075
K15585	JXAG01000047.1_143	GB_GCA_000814905.1	d__Bacteria;p__Pseudomonadota;c__Gammaproteobacteria;o__Enterobacterales;f__Enterobacteriaceae;g__Kosakonia;s__Kosakonia sp000814905
K15585	LADO01000004.1_41	GB_GCA_000961595.1	d__Bacteria;p__Bacillota_B;c__Desulfotomaculia;o__Desulfotomaculales;f__Desulfocucumaceae;g__Desulfocucumis;s__Desulfocucumis sp000961595
K15585	LADS01000053.1_163	GB_GCA_000961725.1	d__Bacteria;p__Desulfobacterota;c__Desulfobulbia;o__Desulfobulbales;f__Desulfocapsaceae;g__Desulforhopalus;s__Desulforhopalus sp000961725
K15585	LADV01000122.1_3	GB_GCA_000961805.1	d__Bacteria;p__Bacillota_B;c__Desulfitobacteriia;o__Desulfitobacteriales;f__Desulfitobacteriaceae;g__Desulfosporosinus;s__Desulfosporosinus sp000961805
K15585	LFTQ01000135.1_5	GB_GCA_001513545.1	d__Bacteria;p__Bacillota_B;c__DSM-12270;o__Thermacetogeniales;f__Thermacetogeniaceae;g__DTU068;s__DTU068 sp001513545
K15585	LJHD01000223.1_2	GB_GCA_001983475.1	d__Bacteria;p__Bacillota_A;c__Clostridia;o__Lachnospirales;f__Cellulosilyticaceae;g__Epulopiscium_A;s__Epulopiscium_A sp001983475
K15585	LJHE01000012.1_22	GB_GCA_001983555.1	d__Bacteria;p__Bacillota_A;c__Clostridia;o__Lachnospirales;f__Cellulosilyticaceae;g__Epulopiscium_B;s__Epulopiscium_B sp001983555
K15585	LNZM01000095.1_4	GB_GCA_002007295.1	d__Bacteria;p__Bacillota_A;c__Clostridia;o__Lachnospirales;f__Cellulosilyticaceae;g__Epulopiscium_B;s__Epulopiscium_B sp002007295
K15585	LQXN01000036.1_10	GB_GCA_001648575.1	d__Bacteria;p__Bacillota;c__Bacilli;o__Bacillales;f__Bacillaceae_I;g__Sutcliffiella_A;s__Sutcliffiella_A horikoshii
K15585	LR134135.1_1933	GB_GCA_900635465.1	d__Bacteria;p__Pseudomonadota;c__Gammaproteobacteria;o__Enterobacterales;f__Enterobacteriaceae;g__Lelliottia;s__Lelliottia amnigena
K15585	LR134136.1_3574	GB_GCA_900635495.1	d__Bacteria;p__Pseudomonadota;c__Gammaproteobacteria;o__Enterobacterales;f__Enterobacteriaceae;g__Atlantibacter;s__Atlantibacter hermannii
K15585	LR590468.1_1486	GB_GCA_901472505.1	d__Bacteria;p__Pseudomonadota;c__Gammaproteobacteria;o__Enterobacterales;f__Enterobacteriaceae;g__Proteus;s__Proteus vulgaris
K15585	LT827124.1_156	GB_GCA_900169975.1	d__Bacteria;p__Bacillota_A;c__Clostridia;o__Oscillospirales;f__Oscillospiraceae;g__Marseille-P3106;s__Marseille-P3106 sp900169975
K15585	LVBO01000071.1_2	GB_GCA_001604435.1	d__Bacteria;p__Synergistota;c__Synergistia;o__Synergistales;f__Aminobacteriaceae;g__JAAYLU01;s__JAAYLU01 sp001604435
K15585	MDJN01000114.1_5	GB_GCA_001995005.1	d__Bacteria;p__Bacillota_A;c__Clostridia;o__Lachnospirales;f__Cellulosilyticaceae;g__Epulopiscium_B;s__Epulopiscium_B sp001995005
K15585	MECU01000055.1_105	GB_GCA_001722135.1	d__Bacteria;p__Pseudomonadota;c__Gammaproteobacteria;o__Enterobacterales;f__Enterobacteriaceae;g__Proteus;s__Proteus sp001722135
K15585	NC_004917.1_411	RS_GCF_000007905.1	d__Bacteria;p__Campylobacterota;c__Campylobacteria;o__Campylobacterales;f__Helicobacteraceae;g__Helicobacter_C;s__Helicobacter_C hepaticus
K15585	NC_005090.1_918	RS_GCF_000196135.1	d__Bacteria;p__Campylobacterota;c__Campylobacteria;o__Campylobacterales;f__Helicobacteraceae;g__Wolinella;s__Wolinella succinogenes
K15585	NC_006270.3_2483	RS_GCF_000011645.1	d__Bacteria;p__Bacillota;c__Bacilli;o__Bacillales;f__Bacillaceae;g__Bacillus;s__Bacillus licheniformis
K15585	NC_007643.1_2317	RS_GCF_000013085.1	d__Bacteria;p__Pseudomonadota;c__Alphaproteobacteria;o__Rhodospirillales;f__Rhodospirillaceae;g__Rhodospirillum;s__Rhodospirillum rubrum
K15585	NC_009633.1_1145	RS_GCF_000016985.1	d__Bacteria;p__Bacillota_A;c__Clostridia;o__Peptostreptococcales;f__Natronincolaceae;g__Alkaliphilus_A;s__Alkaliphilus_A metalliredigens
K15585	NC_010424.1_397	RS_GCF_000018425.1	d__Bacteria;p__Bacillota_B;c__Desulfotomaculia;o__Ammonifexales;f__Desulforudaceae;g__Desulforudis;s__Desulforudis audaxviator
K15585	NC_010510.1_301	RS_GCF_000019725.1	d__Bacteria;p__Pseudomonadota;c__Alphaproteobacteria;o__Rhizobiales;f__Beijerinckiaceae;g__Methylobacterium;s__Methylobacterium radiotolerans
K15585	NC_010556.1_1355	RS_GCF_000019905.1	d__Bacteria;p__Bacillota;c__Bacilli;o__Exiguobacterales;f__Exiguobacteraceae;g__Exiguobacterium_A;s__Exiguobacterium_A sibiricum
K15585	NC_012491.1_2820	RS_GCF_000010165.1	d__Bacteria;p__Bacillota;c__Bacilli;o__Brevibacillales;f__Brevibacillaceae;g__Brevibacillus;s__Brevibacillus brevis_D
K15585	NC_012796.1_1132	RS_GCF_000010665.1	d__Bacteria;p__Desulfobacterota;c__Desulfovibrionia;o__Desulfovibrionales;f__Desulfovibrionaceae;g__Solidesulfovibrio;s__Solidesulfovibrio magneticus
K15585	NC_013192.1_55	RS_GCF_000023905.1	d__Bacteria;p__Fusobacteriota;c__Fusobacteriia;o__Fusobacteriales;f__Leptotrichiaceae;g__Leptotrichia;s__Leptotrichia buccalis
K15585	NC_013216.1_343	RS_GCF_000024205.1	d__Bacteria;p__Bacillota_B;c__Desulfotomaculia;o__Desulfotomaculales;f__Desulfofarciminaceae;g__Desulfofarcimen;s__Desulfofarcimen acetoxidans
K15585	NC_013512.1_2029	RS_GCF_000024885.1	d__Bacteria;p__Campylobacterota;c__Campylobacteria;o__Campylobacterales;f__Sulfurospirillaceae;g__Sulfurospirillum;s__Sulfurospirillum deleyianum
K15585	NC_013854.1_939	RS_GCF_000010725.1	d__Bacteria;p__Pseudomonadota;c__Alphaproteobacteria;o__Azospirillales;f__Azospirillaceae;g__Azospirillum;s__Azospirillum lipoferum_B
K15585	NC_013943.1_1573	RS_GCF_000025725.1	d__Bacteria;p__Deferribacterota;c__Deferribacteres;o__Deferribacterales;f__Denitrovibrionaceae;g__Denitrovibrio;s__Denitrovibrio acetiphilus
K15585	NC_014328.1_2223	RS_GCF_000143685.1	d__Bacteria;p__Bacillota_A;c__Clostridia;o__Clostridiales;f__Clostridiaceae;g__Clostridium_B;s__Clostridium_B ljungdahlii
K15585	NC_014618.1_2588	RS_GCF_000164865.1	d__Bacteria;p__Pseudomonadota;c__Gammaproteobacteria;o__Enterobacterales;f__Enterobacteriaceae;g__Enterobacter_B;s__Enterobacter_B lignolyticus
K15585	NC_014844.1_981	RS_GCF_000176915.2	d__Bacteria;p__Desulfobacterota;c__Desulfovibrionia;o__Desulfovibrionales;f__Desulfovibrionaceae;g__Pseudodesulfovibrio;s__Pseudodesulfovibrio aespoeensis
K15585	NC_015663.1_1127	RS_GCF_000215745.1	d__Bacteria;p__Pseudomonadota;c__Gammaproteobacteria;o__Enterobacterales;f__Enterobacteriaceae;g__Klebsiella;s__Klebsiella aerogenes
K15585	NC_016641.1_1272	RS_GCF_000235585.1	d__Bacteria;p__Bacillota;c__Bacilli;o__Paenibacillales;f__Paenibacillaceae;g__Paenibacillus;s__Paenibacillus terrae_B
K15585	NC_016894.1_45	RS_GCF_000247605.1	d__Bacteria;p__Bacillota_A;c__Clostridia;o__Eubacteriales;f__Eubacteriaceae;g__Acetobacterium;s__Acetobacterium woodii
K15585	NC_016935.1_2182	RS_GCF_000250655.1	d__Bacteria;p__Bacillota;c__Bacilli;o__Paenibacillales;f__NBRC-103111;g__Paenibacillus_G;s__Paenibacillus_G mucilaginosus
K15585	NC_016941.1_2284	RS_GCF_000236925.1	d__Bacteria;p__Bacillota;c__Bacilli;o__Staphylococcales;f__Staphylococcaceae;g__Staphylococcus;s__Staphylococcus argenteus
K15585	NC_017542.1_5113	RS_GCF_000237325.1	d__Bacteria;p__Bacillota;c__Bacilli;o__Paenibacillales;f__Paenibacillaceae;g__Paenibacillus;s__Paenibacillus polymyxa_C
K15585	NC_017910.1_1753	RS_GCF_000262305.1	d__Bacteria;p__Pseudomonadota;c__Gammaproteobacteria;o__Enterobacterales;f__Enterobacteriaceae;g__Shimwellia;s__Shimwellia blattae
K15585	NC_018002.1_2123	RS_GCF_000265295.1	d__Bacteria;p__Campylobacterota;c__Campylobacteria;o__Campylobacterales;f__Sulfurospirillaceae;g__Sulfurospirillum;s__Sulfurospirillum barnesii
K15585	NC_018515.1_507	RS_GCF_000231385.2	d__Bacteria;p__Bacillota_B;c__Desulfitobacteriia;o__Desulfitobacteriales;f__Desulfitobacteriaceae;g__Desulfosporosinus;s__Desulfosporosinus meridiei
K15585	NC_018870.1_2495	RS_GCF_000305935.1	d__Bacteria;p__Bacillota_B;c__DSM-12270;o__Thermacetogeniales;f__Thermacetogeniaceae;g__Thermacetogenium;s__Thermacetogenium phaeum
K15585	NC_019745.1_3054	RS_GCF_000317555.1	d__Bacteria;p__Cyanobacteriota;c__Cyanobacteriia;o__Cyanobacteriales;f__Chroococcidiopsidaceae;g__Chroogloeocystis;s__Chroogloeocystis sp000317555
K15585	NC_021038.1_625	RS_GCF_000210715.1	d__Bacteria;p__Synergistota;c__Synergistia;o__Synergistales;f__Aminobacteriaceae;g__Fretibacterium;s__Fretibacterium fastidiosum
K15585	NC_021171.1_2772	RS_GCF_000242895.2	d__Bacteria;p__Bacillota;c__Bacilli;o__Bacillales;f__DSM-18226;g__Bacillus_BU;s__Bacillus_BU sp000242895
K15585	NC_021184.1_790	RS_GCF_000233715.2	d__Bacteria;p__Bacillota_B;c__Desulfotomaculia;o__Desulfotomaculales;f__Desulfallaceae;g__Sporotomaculum;s__Sporotomaculum gibsoniae
K15585	NIOB01000006.1_331	GB_GCA_002189105.1	d__Bacteria;p__Bacillota;c__Bacilli;o__Paenibacillales;f__Paenibacillaceae;g__Saccharibacillus;s__Saccharibacillus sp002189105
K15585	NISF01000005.1_293	GB_GCA_002270295.1	d__Bacteria;p__Pseudomonadota;c__Gammaproteobacteria;o__Enterobacterales;f__Enterobacteriaceae;g__Klebsiella;s__Klebsiella sp002270295
K15585	NZ_AFGF01000032.1_7	RS_GCF_000219125.1	d__Bacteria;p__Bacillota_C;c__Negativicutes;o__Sporomusales_A;f__Acetonemaceae;g__Acetonema;s__Acetonema longum
K15585	NZ_AGFG01000058.1_18	RS_GCF_000226255.1	d__Bacteria;p__Desulfobacterota;c__Desulfovibrionia;o__Desulfovibrionales;f__Desulfovibrionaceae;g__Cupidesulfovibrio;s__Cupidesulfovibrio sp000226255
K15585	NZ_AGFX01000018.1_170	RS_GCF_000236805.1	d__Bacteria;p__Bacillota;c__Bacilli;o__Paenibacillales;f__Paenibacillaceae;g__Paenibacillus;s__Paenibacillus peoriae
K15585	NZ_AJLR01000040.1_74	RS_GCF_000307855.1	d__Bacteria;p__Bacillota;c__Bacilli;o__Bacillales;f__Bacillaceae_J;g__Schinkia;s__Schinkia azotoformans
K15585	NZ_AJSX01000019.1_78	RS_GCF_000262245.1	d__Bacteria;p__Pseudomonadota;c__Gammaproteobacteria;o__Enterobacterales_A;f__Pasteurellaceae;g__Basfia;s__Basfia bettyae
K15585	NZ_AKCS01000005.1_571	RS_GCF_000299035.1	d__Bacteria;p__Bacillota;c__Bacilli;o__Bacillales;f__Bacillaceae_G;g__Bacillus_A;s__Bacillus_A bingmayongensis
K15585	NZ_ALJC01000071.1_46	RS_GCF_000282975.1	d__Bacteria;p__Pseudomonadota;c__Gammaproteobacteria;o__Pseudomonadales;f__Pseudomonadaceae;g__Pseudomonas_E;s__Pseudomonas_E psychrophila_A
K15585	NZ_ALPT02000002.1_93	RS_GCF_000292245.2	d__Bacteria;p__Bacillota;c__Bacilli;o__Bacillales_H;f__Bacillaceae_D;g__Alkalihalobacillus;s__Alkalihalobacillus alcalophilus
K15585	NZ_AMSH01000085.1_8	RS_GCF_000300535.1	d__Bacteria;p__Bacillota;c__Bacilli;o__Bacillales;f__Bacillaceae;g__Bacillus;s__Bacillus xiamenensis
K15585	NZ_ANHX01000078.1_31	RS_GCF_000316035.1	d__Bacteria;p__Bacillota;c__Bacilli;o__Paenibacillales;f__Paenibacillaceae;g__Paenibacillus;s__Paenibacillus sp000316035
K15585	NZ_AP014635.1_1236	RS_GCF_001547935.1	d__Bacteria;p__Pseudomonadota;c__Gammaproteobacteria;o__Enterobacterales_A;f__Vibrionaceae;g__Vibrio;s__Vibrio tritonius
K15585	NZ_AP017312.1_2546	RS_GCF_002355375.1	d__Bacteria;p__Bacillota;c__Bacilli;o__Aneurinibacillales;f__Aneurinibacillaceae;g__Aneurinibacillus;s__Aneurinibacillus soli
K15585	NZ_AP018449.1_14	RS_GCF_003966895.1	d__Bacteria;p__Bacillota_C;c__Negativicutes;o__Sporomusales;f__Sporomusaceae;g__Methylomusa;s__Methylomusa anaerophila
K15585	NZ_AP019308.1_410	RS_GCF_003945345.1	d__Bacteria;p__Bacillota;c__Bacilli;o__Paenibacillales;f__Paenibacillaceae;g__Paenibacillus_Z;s__Paenibacillus_Z baekrokdamisoli
K15585	NZ_AP019721.1_150	RS_GCF_006742205.1	d__Bacteria;p__Bacillota;c__Bacilli;o__Staphylococcales;f__Staphylococcaceae;g__Staphylococcus;s__Staphylococcus epidermidis
K15585	NZ_AP019827.1_608	RS_GCF_008327825.1	d__Bacteria;p__Fusobacteriota;c__Fusobacteriia;o__Fusobacteriales;f__Leptotrichiaceae;g__Leptotrichia;s__Leptotrichia shahii
K15585	NZ_AP021879.1_4973	RS_GCF_009689005.1	d__Bacteria;p__Desulfobacterota;c__Desulfobacteria;o__Desulfobacterales;f__Desulfosarcinaceae;g__Desulfosarcina;s__Desulfosarcina ovata
K15585	NZ_AP023420.1_488	RS_GCF_018408705.1	d__Bacteria;p__Bacillota_A;c__Clostridia;o__Oscillospirales;f__Oscillospiraceae;g__Dysosmobacter;s__Dysosmobacter faecalis
K15585	NZ_AP024585.1_271	RS_GCF_018323885.1	d__Bacteria;p__Pseudomonadota;c__Gammaproteobacteria;o__Enterobacterales;f__Enterobacteriaceae;g__Citrobacter_A;s__Citrobacter_A amalonaticus
K15585	NZ_AP025685.1_3724	RS_GCF_022846635.1	d__Bacteria;p__Pseudomonadota;c__Gammaproteobacteria;o__Enterobacterales;f__Enterobacteriaceae;g__GCA-022846635;s__GCA-022846635 sp022846635
K15585	NZ_AQYH01000007.1_155	RS_GCF_000380505.1	d__Bacteria;p__Pseudomonadota;c__Alphaproteobacteria;o__Rhizobiales;f__Kaistiaceae;g__Kaistia;s__Kaistia granuli
K15585	NZ_ARQE01000001.1_201	RS_GCF_000382705.1	d__Bacteria;p__Pseudomonadota;c__Alphaproteobacteria;o__Rhizobiales;f__Rhizobiaceae;g__Aureimonas;s__Aureimonas ureilytica
K15585	NZ_ASJC01000002.1_330	RS_GCF_000691145.1	d__Bacteria;p__Bacillota;c__Bacilli;o__Bacillales;f__Bacillaceae;g__Bacillus;s__Bacillus altitudinis
K15585	NZ_ASJD01000002.1_147	RS_GCF_000691165.1	d__Bacteria;p__Bacillota;c__Bacilli;o__Bacillales;f__Bacillaceae;g__Bacillus;s__Bacillus safensis
K15585	NZ_ASRY01000319.1_65	RS_GCF_000520815.1	d__Bacteria;p__Bacillota;c__Bacilli;o__Paenibacillales;f__Paenibacillaceae;g__Paenibacillus;s__Paenibacillus maysiensis
K15585	NZ_ASXP01000004.1_547	RS_GCF_000445445.1	d__Bacteria;p__Bacillota_C;c__Negativicutes;o__Sporomusales;f__Sporomusaceae;g__Sporomusa;s__Sporomusa ovata
K15585	NZ_ATHI01000011.1_22	RS_GCF_000422245.1	d__Bacteria;p__Desulfobacterota;c__Desulfovibrionia;o__Desulfovibrionales;f__Desulfovibrionaceae;g__Desulfohalovibrio;s__Desulfohalovibrio alkalitolerans
K15585	NZ_ATUZ01000013.1_418	RS_GCF_000420465.1	d__Bacteria;p__Desulfobacterota;c__Desulfovibrionia;o__Desulfovibrionales;f__Desulfovibrionaceae;g__Desulfovibrio;s__Desulfovibrio desulfuricans
K15585	NZ_ATYS01000001.1_223	RS_GCF_000427805.1	d__Bacteria;p__Pseudomonadota;c__Gammaproteobacteria;o__Enterobacterales;f__Enterobacteriaceae;g__Budvicia;s__Budvicia aquatica
K15585	NZ_ATZF01000001.1_87	RS_GCF_000428065.1	d__Bacteria;p__Bacillota;c__Bacilli;o__Thermoactinomycetales;f__Thermoactinomycetaceae;g__Shimazuella;s__Shimazuella kribbensis
K15585	NZ_AUBP01000020.1_30	RS_GCF_000429305.1	d__Bacteria;p__Desulfobacterota;c__Desulfovibrionia;o__Desulfovibrionales;f__Desulfovibrionaceae;g__Alteridesulfovibrio;s__Alteridesulfovibrio inopinatus
K15585	NZ_AUCC01000031.1_13	RS_GCF_000429565.1	d__Bacteria;p__Pseudomonadota;c__Gammaproteobacteria;o__Enterobacterales;f__Enterobacteriaceae;g__Arsenophonus;s__Arsenophonus nasoniae
K15585	NZ_AUCF01000017.1_61	RS_GCF_000429625.1	d__Bacteria;p__Pseudomonadota;c__Alphaproteobacteria;o__Azospirillales;f__Azospirillaceae;g__Azospirillum;s__Azospirillum halopraeferens
K15585	NZ_AUCV01000005.1_65	RS_GCF_000429945.1	d__Bacteria;p__Desulfobacterota;c__Desulfobulbia;o__Desulfobulbales;f__Desulfobulbaceae;g__Desulfogranum;s__Desulfogranum japonicum
K15585	NZ_AUDY01000011.1_37	RS_GCF_000425705.1	d__Bacteria;p__Bacillota;c__Bacilli;o__Bacillales_D;f__Halobacillaceae;g__Halobacillus;s__Halobacillus kuroshimensis
K15585	NZ_AUFO01000001.1_605	RS_GCF_000426545.1	d__Bacteria;p__Bacillota;c__Bacilli;o__Paenibacillales;f__Paenibacillaceae;g__Paenibacillus;s__Paenibacillus panacisoli
K15585	NZ_AULE01000028.1_60	RS_GCF_000425125.1	d__Bacteria;p__Bacillota;c__Bacilli;o__Paenibacillales;f__Paenibacillaceae;g__Paenibacillus_B;s__Paenibacillus_B taiwanensis
K15585	NZ_AULU01000006.1_330	RS_GCF_000422445.1	d__Bacteria;p__Bacillota;c__Bacilli;o__Paenibacillales;f__Paenibacillaceae;g__Paenibacillus_B;s__Paenibacillus_B assamensis
K15585	NZ_AUUA01000003.1_332	RS_GCF_000439085.1	d__Bacteria;p__Pseudomonadota;c__Gammaproteobacteria;o__Enterobacterales;f__Enterobacteriaceae;g__Leminorella;s__Leminorella grimontii
K15585	NZ_AWUK01000032.1_80	RS_GCF_000499205.1	d__Bacteria;p__Bacillota;c__Bacilli;o__Paenibacillales;f__Paenibacillaceae;g__Paenibacillus;s__Paenibacillus sp000499205
K15585	NZ_AXAC01000025.1_11	RS_GCF_000472665.1	d__Bacteria;p__Bacillota_A;c__Clostridia;o__Eubacteriales;f__Eubacteriaceae;g__Acetobacterium;s__Acetobacterium dehalogenans
K15585	NZ_AYMP01000010.1_225	RS_GCF_000633515.1	d__Bacteria;p__Pseudomonadota;c__Gammaproteobacteria;o__Enterobacterales;f__Enterobacteriaceae;g__Morganella;s__Morganella morganii_B
K15585	NZ_AYSE01000001.1_212	RS_GCF_000504165.1	d__Bacteria;p__Bacillota;c__Bacilli;o__Bacillales;f__Bacillaceae_H;g__Bacillus_BA;s__Bacillus_BA sp000504165
K15585	NZ_AYTB01000013.1_292	RS_GCF_000505545.1	d__Bacteria;p__Bacillota;c__Bacilli;o__Bacillales;f__Planococcaceae;g__Kurthia;s__Kurthia huakuii
K15585	NZ_AZUI01000001.1_931	RS_GCF_000526995.1	d__Bacteria;p__Bacillota_A;c__Clostridia;o__Lachnospirales;f__Lachnospiraceae;g__Lacrimispora;s__Lacrimispora indolis
K15585	NZ_BADK01000559.1_5	RS_GCF_000333595.1	d__Bacteria;p__Pseudomonadota;c__Alphaproteobacteria;o__Azospirillales;f__Azospirillaceae;g__Azospirillum;s__Azospirillum sp000333595
K15585	NZ_BAMO01000005.1_118	RS_GCF_000615945.1	d__Bacteria;p__Bacillota;c__Bacilli;o__Caldalkalibacillales;f__JCM-10596;g__Bacillus_AT;s__Bacillus_AT mannanilyticus
K15585	NZ_BAUC01000002.1_49	RS_GCF_000474215.1	d__Bacteria;p__Pseudomonadota;c__Gammaproteobacteria;o__Enterobacterales;f__Enterobacteriaceae;g__Edwardsiella;s__Edwardsiella hoshinae
K15585	NZ_BAUU01000001.1_62	RS_GCF_000513115.1	d__Bacteria;p__Bacillota;c__Bacilli;o__Bacillales_H;f__Bacillaceae_D;g__Halalkalibacter;s__Halalkalibacter hemicellulosilyticus
K15585	NZ_BBIW01000015.1_73	RS_GCF_000732325.1	d__Bacteria;p__Bacillota;c__Bacilli;o__Paenibacillales;f__Paenibacillaceae;g__Paenibacillus;s__Paenibacillus sp000732325
K15585	NZ_BBJT01000001.1_334	RS_GCF_000739915.1	d__Bacteria;p__Bacillota;c__Bacilli;o__Paenibacillales;f__NBRC-103111;g__Paenibacillus_F;s__Paenibacillus_F chitinolyticus
K15585	NZ_BBMY01000089.1_7	RS_GCF_000759775.1	d__Bacteria;p__Pseudomonadota;c__Gammaproteobacteria;o__Enterobacterales;f__Enterobacteriaceae;g__Escherichia;s__Escherichia albertii
K15585	NZ_BBNB01000003.1_153	RS_GCF_000759835.1	d__Bacteria;p__Pseudomonadota;c__Gammaproteobacteria;o__Enterobacterales;f__Enterobacteriaceae;g__Citrobacter_A;s__Citrobacter_A sedlakii
K15585	NZ_BCNM01000010.1_164	RS_GCF_001514495.1	d__Bacteria;p__Bacillota;c__Bacilli;o__Paenibacillales;f__Paenibacillaceae;g__Paenibacillus;s__Paenibacillus pabuli
K15585	NZ_BCNV01000005.1_311	RS_GCF_001570725.1	d__Bacteria;p__Bacillota;c__Bacilli;o__Paenibacillales;f__Paenibacillaceae;g__Paenibacillus;s__Paenibacillus amylolyticus_A
K15585	NZ_BCTM01000003.1_31	RS_GCF_001571285.1	d__Bacteria;p__Pseudomonadota;c__Gammaproteobacteria;o__Enterobacterales;f__Enterobacteriaceae;g__Kluyvera;s__Kluyvera cryocrescens
K15585	NZ_BCVA01000013.1_21	RS_GCF_001591505.1	d__Bacteria;p__Bacillota;c__Bacilli;o__Bacillales;f__DSM-18226;g__Neobacillus;s__Neobacillus niacini
K15585	NZ_BCVH01000016.1_39	RS_GCF_001591645.1	d__Bacteria;p__Bacillota;c__Bacilli;o__Bacillales;f__DSM-18226;g__Robertmurraya;s__Robertmurraya korlensis_A
K15585	NZ_BCVZ01000004.1_297	RS_GCF_001592005.1	d__Bacteria;p__Bacillota;c__Bacilli;o__Bacillales;f__Bacillaceae;g__Bacillus;s__Bacillus sonorensis
K15585	NZ_BCYR01000008.1_203	RS_GCF_001598295.1	d__Bacteria;p__Pseudomonadota;c__Gammaproteobacteria;o__Enterobacterales;f__Enterobacteriaceae;g__Klebsiella;s__Klebsiella ornithinolytica
K15585	NZ_BCZK01000003.1_321	RS_GCF_001598695.1	d__Bacteria;p__Pseudomonadota;c__Gammaproteobacteria;o__Enterobacterales;f__Enterobacteriaceae;g__Klebsiella;s__Klebsiella oxytoca
K15585	NZ_BCZS01000008.1_67	RS_GCF_001598855.1	d__Bacteria;p__Pseudomonadota;c__Gammaproteobacteria;o__Enterobacterales;f__Enterobacteriaceae;g__Pluralibacter;s__Pluralibacter gergoviae
K15585	NZ_BDAE01000005.1_67	RS_GCF_002091675.1	d__Bacteria;p__Pseudomonadota;c__Gammaproteobacteria;o__Pseudomonadales;f__Pseudomonadaceae;g__Pseudomonas_B;s__Pseudomonas_B luteola
K15585	NZ_BDHH01000003.1_321	RS_GCF_001748365.1	d__Bacteria;p__Bacillota_A;c__Clostridia;o__Peptostreptococcales;f__Acidaminobacteraceae;g__Fusibacter_A;s__Fusibacter_A sp001748365
K15585	NZ_BDQX01000196.1_96	RS_GCF_003112455.1	d__Bacteria;p__Bacillota;c__Bacilli;o__Paenibacillales;f__Paenibacillaceae;g__Pristimantibacillus;s__Pristimantibacillus agaridevorans
K15585	NZ_BEXF01000009.1_63	RS_GCF_002897295.1	d__Bacteria;p__Bacillota;c__Bacilli;o__Brevibacillales;f__Brevibacillaceae;g__Brevibacillus;s__Brevibacillus reuszeri_A
K15585	NZ_BFBX01000071.1_97	RS_GCF_003851045.1	d__Bacteria;p__Bacillota;c__Bacilli;o__Paenibacillales;f__Paenibacillaceae;g__Paenibacillus_D;s__Paenibacillus_D sp003851045
K15585	NZ_BGZJ01000001.1_1254	RS_GCF_003402575.1	d__Bacteria;p__Pseudomonadota;c__Gammaproteobacteria;o__Burkholderiales;f__Burkholderiaceae_A;g__Mesosutterella;s__Mesosutterella multiformis
K15585	NZ_BILX01000030.1_36	RS_GCF_004000785.1	d__Bacteria;p__Bacillota;c__Bacilli;o__Paenibacillales;f__NBRC-103111;g__Paenibacillus_G;s__Paenibacillus_G ehimensis
K15585	NZ_BILZ01000030.1_15	RS_GCF_004000825.1	d__Bacteria;p__Bacillota;c__Bacilli;o__Paenibacillales;f__Paenibacillaceae;g__Paenibacillus_T;s__Paenibacillus_T kobensis
K15585	NZ_BIMB01000008.1_54	RS_GCF_004000865.1	d__Bacteria;p__Bacillota;c__Bacilli;o__Paenibacillales;f__NBRC-103111;g__Paenibacillus_G;s__Paenibacillus_G elgii
K15585	NZ_BIMD01000001.1_269	RS_GCF_004000905.1	d__Bacteria;p__Bacillota;c__Bacilli;o__Paenibacillales;f__Paenibacillaceae;g__Paenibacillus_O;s__Paenibacillus_O humicus
K15585	NZ_BIME01000008.1_154	RS_GCF_004000925.1	d__Bacteria;p__Bacillota;c__Bacilli;o__Paenibacillales;f__Paenibacillaceae;g__Paenibacillus;s__Paenibacillus illinoisensis
K15585	NZ_BIMF01000002.1_117	RS_GCF_004000945.1	d__Bacteria;p__Bacillota;c__Bacilli;o__Paenibacillales;f__Paenibacillaceae;g__Paenibacillus;s__Paenibacillus lautus
K15585	NZ_BIMJ01000013.1_73	RS_GCF_004001025.1	d__Bacteria;p__Bacillota;c__Bacilli;o__Paenibacillales;f__Paenibacillaceae;g__Paenibacillus;s__Paenibacillus amylolyticus
K15585	NZ_BJEQ01000005.1_176	RS_GCF_005405585.1	d__Bacteria;p__Pseudomonadota;c__Gammaproteobacteria;o__Enterobacterales_A;f__Celerinatantimonadaceae;g__Agarivorans;s__Agarivorans sp005405585
K15585	NZ_BJNO01000010.1_53	RS_GCF_006539725.1	d__Bacteria;p__Pseudomonadota;c__Gammaproteobacteria;o__Enterobacterales;f__Enterobacteriaceae;g__Klebsiella;s__Klebsiella terrigena
K15585	NZ_BJXX01000187.1_6	RS_GCF_007991215.1	d__Bacteria;p__Bacillota;c__Bacilli;o__Aneurinibacillales;f__Aneurinibacillaceae;g__Aneurinibacillus;s__Aneurinibacillus danicus
K15585	NZ_BJYM01000012.1_27	RS_GCF_007991515.1	d__Bacteria;p__Bacillota;c__Bacilli;o__Bacillales_D;f__Amphibacillaceae;g__Oceanobacillus;s__Oceanobacillus sojae
K15585	NZ_BLTE01000001.1_462	RS_GCF_013019105.1	d__Bacteria;p__Desulfobacterota;c__Desulfovibrionia;o__Desulfovibrionales;f__Desulfovibrionaceae;g__Fundidesulfovibrio;s__Fundidesulfovibrio sp013019105
K15585	NZ_BLTJ01000012.1_108	RS_GCF_013282095.1	d__Bacteria;p__Bacillota_A;c__Clostridia;o__Lachnospirales;f__Lachnospiraceae;g__Enterocloster;s__Enterocloster sp900538485
K15585	NZ_BLVP01000002.1_96	RS_GCF_013340305.1	d__Bacteria;p__Desulfobacterota;c__Desulfovibrionia;o__Desulfovibrionales;f__Desulfovibrionaceae;g__Halodesulfovibrio;s__Halodesulfovibrio psychrotolerans
K15585	NZ_BMCE01000001.1_1091	RS_GCF_014635025.1	d__Bacteria;p__Bacillota;c__Bacilli;o__Bacillales_G;f__Fictibacillaceae;g__Fictibacillus;s__Fictibacillus barbaricus
K15585	NZ_BMCT01000004.1_96	RS_GCF_014635325.1	d__Bacteria;p__Pseudomonadota;c__Alphaproteobacteria;o__Rhizobiales;f__Xanthobacteraceae;g__Azorhizobium;s__Azorhizobium oxalatiphilum
K15585	NZ_BMFU01000005.1_135	RS_GCF_014639235.1	d__Bacteria;p__Bacillota;c__Bacilli;o__Paenibacillales;f__Paenibacillaceae;g__Paenibacillus;s__Paenibacillus silvae
K15585	NZ_BMGG01000010.1_260	RS_GCF_014640075.1	d__Bacteria;p__Pseudomonadota;c__Alphaproteobacteria;o__Rhizobiales;f__Beijerinckiaceae;g__Camelimonas;s__Camelimonas reniformis
K15585	NZ_BMHE01000026.1_37	RS_GCF_014640555.1	d__Bacteria;p__Bacillota;c__Bacilli;o__Paenibacillales;f__NBRC-103111;g__Paenibacillus_E;s__Paenibacillus_E marchantiophytorum
K15585	NZ_BMHP01000001.1_36	RS_GCF_014641075.1	d__Bacteria;p__Bacillota;c__Bacilli;o__Paenibacillales;f__Paenibacillaceae;g__Paenibacillus_Z;s__Paenibacillus_Z nasutitermitis
K15585	NZ_BMKR01000002.1_82	RS_GCF_014644435.1	d__Bacteria;p__Bacillota;c__Bacilli;o__Paenibacillales;f__Paenibacillaceae;g__Paenibacillus;s__Paenibacillus albidus
K15585	NZ_BMMB01000001.1_84	RS_GCF_014645615.1	d__Bacteria;p__Bacillota;c__Bacilli;o__Paenibacillales;f__Paenibacillaceae;g__Paenibacillus_J;s__Paenibacillus_J hunanensis
K15585	NZ_BMNW01000008.1_203	RS_GCF_014646755.1	d__Bacteria;p__Pseudomonadota;c__Gammaproteobacteria;o__Pseudomonadales;f__Pseudomonadaceae;g__Pseudomonas_B;s__Pseudomonas_B asuensis
K15585	NZ_BNCG01000008.1_109	RS_GCF_014656355.1	d__Bacteria;p__Pseudomonadota;c__Alphaproteobacteria;o__Rhizobiales;f__Beijerinckiaceae;g__Camelimonas;s__Camelimonas fluminis
K15585	NZ_BOSE01000007.1_157	RS_GCF_018403185.1	d__Bacteria;p__Bacillota;c__Bacilli;o__Paenibacillales;f__Paenibacillaceae;g__Pristimantibacillus;s__Pristimantibacillus montaniterrae
K15585	NZ_BOSJ01000005.1_37	RS_GCF_018403285.1	d__Bacteria;p__Bacillota;c__Bacilli;o__Paenibacillales;f__Paenibacillaceae;g__Paenibacillus;s__Paenibacillus sp018403285
K15585	NZ_BPQJ01000049.1_21	RS_GCF_022179185.1	d__Bacteria;p__Pseudomonadota;c__Alphaproteobacteria;o__Rhizobiales;f__Beijerinckiaceae;g__Methylobacterium;s__Methylobacterium frigidaeris
K15585	NZ_BPQS01000017.1_24	RS_GCF_022179385.1	d__Bacteria;p__Pseudomonadota;c__Alphaproteobacteria;o__Rhizobiales;f__Beijerinckiaceae;g__Methylobacterium;s__Methylobacterium longum
K15585	NZ_BQME02000002.1_709	RS_GCF_022180385.2	d__Bacteria;p__Bacillota;c__Bacilli;o__Paenibacillales;f__Paenibacillaceae;g__Pristimantibacillus;s__Pristimantibacillus sp022180385
K15585	NZ_CABFJY010000015.1_39	RS_GCF_901687125.1	d__Bacteria;p__Pseudomonadota;c__Gammaproteobacteria;o__Enterobacterales_A;f__Pasteurellaceae;g__Actinobacillus;s__Actinobacillus vicugnae
K15585	NZ_CABGGS010000012.1_465	RS_GCF_902158555.1	d__Bacteria;p__Pseudomonadota;c__Gammaproteobacteria;o__Enterobacterales;f__Enterobacteriaceae;g__Klebsiella;s__Klebsiella spallanzanii
K15585	NZ_CACSJM010000011.1_28	RS_GCF_902706185.1	d__Bacteria;p__Pseudomonadota;c__Alphaproteobacteria;o__Acetobacterales;f__Acetobacteraceae;g__Roseomonas_D;s__Roseomonas_D sp902706185
K15585	NZ_CAESCH010000001.1_1379	RS_GCF_903166545.1	d__Bacteria;p__Bacillota;c__Bacilli;o__Bacillales;f__Bacillaceae;g__Metabacillus;s__Metabacillus schmidteae
K15585	NZ_CAJFCL010000014.1_7	RS_GCF_904063065.1	d__Bacteria;p__Pseudomonadota;c__Gammaproteobacteria;o__Pseudomonadales;f__Pseudomonadaceae;g__Pseudomonas_E;s__Pseudomonas_E paraversuta
K15585	NZ_CAJHOE010000001.1_614	RS_GCF_905120475.1	d__Bacteria;p__Campylobacterota;c__Campylobacteria;o__Campylobacterales;f__Campylobacteraceae;g__Campylobacter_A;s__Campylobacter_A sp905120475
K15585	NZ_CAJHOF010000006.1_63	RS_GCF_905120465.1	d__Bacteria;p__Campylobacterota;c__Campylobacteria;o__Campylobacterales;f__Campylobacteraceae;g__Campylobacter_A;s__Campylobacter_A sp905120465
K15585	NZ_CAJVAS010000001.1_452	RS_GCF_910593845.1	d__Bacteria;p__Bacillota;c__Bacilli;o__Paenibacillales;f__NBRC-103111;g__Paenibacillus_G;s__Paenibacillus_G solanacearum
K15585	NZ_CAJVCE010000013.1_74	RS_GCF_910594985.1	d__Bacteria;p__Bacillota;c__Bacilli;o__Paenibacillales;f__NBRC-103111;g__Paenibacillus_G;s__Paenibacillus_G allorhizosphaerae
K15585	NZ_CAKKLV010000017.1_7	RS_GCF_918698115.1	d__Bacteria;p__Bacillota;c__Bacilli;o__Bacillales;f__DSM-1321;g__Peribacillus;s__Peribacillus sp918698115
K15585	NZ_CAKLCM010000002.1_1045	RS_GCF_921292975.1	d__Bacteria;p__Pseudomonadota;c__Gammaproteobacteria;o__Enterobacterales_A;f__Vibrionaceae;g__Vibrio;s__Vibrio hippocampi
K15585	NZ_CAKMMP010000003.1_121	RS_GCF_927798175.1	d__Bacteria;p__Bacillota;c__Bacilli;o__Paenibacillales;f__Paenibacillaceae;g__Paenibacillus;s__Paenibacillus sp927798175
K15585	NZ_CALPDB010000001.1_132	RS_GCF_943193155.1	d__Bacteria;p__Bacillota_C;c__Negativicutes;o__Veillonellales;f__Veillonellaceae;g__Veillonella_A;s__Veillonella_A sp943193155
K15585	NZ_CALSBS010000023.1_69	RS_GCF_943590815.1	d__Bacteria;p__Pseudomonadota;c__Gammaproteobacteria;o__Enterobacterales;f__Enterobacteriaceae;g__Pseudocitrobacter;s__Pseudocitrobacter vendiensis
K15585	NZ_CDGG01000001.1_3006	RS_GCF_000821065.1	d__Bacteria;p__Bacillota;c__Bacilli;o__Bacillales_D;f__Amphibacillaceae;g__Oceanobacillus;s__Oceanobacillus oncorhynchi
K15585	NZ_CDRZ01000234.1_5	RS_GCF_000946815.1	d__Bacteria;p__Bacillota_B;c__DSM-12270;o__Thermacetogeniales;f__Thermacetogeniaceae;g__Syntrophaceticus;s__Syntrophaceticus schinkii
K15585	NZ_CM000776.2_300	RS_GCF_000162575.1	d__Bacteria;p__Campylobacterota;c__Campylobacteria;o__Campylobacterales;f__Helicobacteraceae;g__Helicobacter_D;s__Helicobacter_D canadensis
K15585	NZ_CM001441.1_3994	RS_GCF_000244895.1	d__Bacteria;p__Bacillota_B;c__Desulfitobacteriia;o__Desulfitobacteriales;f__Desulfitobacteriaceae;g__Desulfosporosinus;s__Desulfosporosinus youngiae
K15585	NZ_CM001773.1_698	RS_GCF_000314895.2	d__Bacteria;p__Pseudomonadota;c__Gammaproteobacteria;o__Enterobacterales;f__Enterobacteriaceae;g__Providencia_B;s__Providencia_B sneebia
K15585	NZ_CM001841.1_1527	RS_GCF_000365305.1	d__Bacteria;p__Pseudomonadota;c__Gammaproteobacteria;o__Enterobacterales;f__Enterobacteriaceae;g__Dickeya;s__Dickeya dianthicola
K15585	NZ_CM001857.1_275	RS_GCF_000400505.1	d__Bacteria;p__Pseudomonadota;c__Gammaproteobacteria;o__Enterobacterales;f__Enterobacteriaceae;g__Musicola;s__Musicola paradisiaca
K15585	NZ_CM001974.1_2770	RS_GCF_000406105.1	d__Bacteria;p__Pseudomonadota;c__Gammaproteobacteria;o__Enterobacterales;f__Enterobacteriaceae;g__Dickeya;s__Dickeya chrysanthemi
K15585	NZ_CM001976.1_1349	RS_GCF_000406145.1	d__Bacteria;p__Pseudomonadota;c__Gammaproteobacteria;o__Enterobacterales;f__Enterobacteriaceae;g__Dickeya;s__Dickeya dadantii
K15585	NZ_CM001977.1_1317	RS_GCF_000406165.1	d__Bacteria;p__Pseudomonadota;c__Gammaproteobacteria;o__Enterobacterales;f__Enterobacteriaceae;g__Dickeya;s__Dickeya zeae
K15585	NZ_CM004509.1_246	RS_GCF_001693435.1	d__Bacteria;p__Pseudomonadota;c__Gammaproteobacteria;o__Enterobacterales;f__Enterobacteriaceae;g__Gilliamella;s__Gilliamella apicola_N
K15585	NZ_CP006664.1_2987	RS_GCF_000264765.2	d__Bacteria;p__Pseudomonadota;c__Gammaproteobacteria;o__Enterobacterales;f__Enterobacteriaceae;g__Edwardsiella;s__Edwardsiella anguillarum
K15585	NZ_CP007215.2_245	RS_GCF_000300455.3	d__Bacteria;p__Pseudomonadota;c__Gammaproteobacteria;o__Enterobacterales;f__Enterobacteriaceae;g__Kosakonia;s__Kosakonia sacchari
K15585	NZ_CP007445.1_1315	RS_GCF_000599985.1	d__Bacteria;p__Pseudomonadota;c__Gammaproteobacteria;o__Enterobacterales;f__Enterobacteriaceae;g__Gilliamella;s__Gilliamella apicola
K15585	NZ_CP007806.1_2766	RS_GCF_000219535.2	d__Bacteria;p__Bacillota;c__Bacilli;o__Brevibacillales;f__Brevibacillaceae;g__Brevibacillus_B;s__Brevibacillus_B halotolerans
K15585	NZ_CP008747.1_2229	RS_GCF_000816085.1	d__Bacteria;p__Bacillota;c__Bacilli;o__Staphylococcales;f__Staphylococcaceae;g__Staphylococcus;s__Staphylococcus hyicus
K15585	NZ_CP009170.1_1008	RS_GCF_000763575.1	d__Bacteria;p__Bacillota_A;c__Thermoanaerobacteria;o__Thermoanaerobacterales;f__Thermoanaerobacteraceae;g__Thermoanaerobacter;s__Thermoanaerobacter kivui
K15585	NZ_CP009241.1_2585	RS_GCF_000758525.1	d__Bacteria;p__Bacillota;c__Bacilli;o__Paenibacillales;f__Paenibacillaceae;g__Paenibacillus;s__Paenibacillus sp000758525
K15585	NZ_CP009282.1_4759	RS_GCF_000758605.1	d__Bacteria;p__Bacillota;c__Bacilli;o__Paenibacillales;f__Paenibacillaceae;g__Paenibacillus;s__Paenibacillus sp000758605
K15585	NZ_CP009283.1_3259	RS_GCF_000758625.1	d__Bacteria;p__Bacillota;c__Bacilli;o__Paenibacillales;f__Paenibacillaceae;g__Paenibacillus;s__Paenibacillus sp000758625
K15585	NZ_CP009287.1_4378	RS_GCF_000758705.1	d__Bacteria;p__Bacillota;c__Bacilli;o__Paenibacillales;f__Paenibacillaceae;g__Paenibacillus;s__Paenibacillus graminis
K15585	NZ_CP009428.1_3057	RS_GCF_000758725.1	d__Bacteria;p__Bacillota;c__Bacilli;o__Paenibacillales;f__Paenibacillaceae;g__Paenibacillus;s__Paenibacillus odorifer
K15585	NZ_CP009687.1_1751	RS_GCF_001042715.1	d__Bacteria;p__Bacillota_A;c__Clostridia;o__Peptostreptococcales;f__Natronincolaceae;g__Clostridium_W;s__Clostridium_W aceticum
K15585	NZ_CP009920.1_3877	RS_GCF_000832985.1	d__Bacteria;p__Bacillota;c__Bacilli;o__Bacillales;f__Bacillaceae_H;g__Priestia;s__Priestia megaterium
K15585	NZ_CP009933.1_503	RS_GCF_000968375.1	d__Bacteria;p__Bacillota_A;c__Clostridia;o__Clostridiales;f__Clostridiaceae;g__Clostridium_AM;s__Clostridium_AM scatologenes
K15585	NZ_CP010523.2_259	RS_GCF_000828055.2	d__Bacteria;p__Pseudomonadota;c__Gammaproteobacteria;o__Enterobacterales;f__Enterobacteriaceae;g__Klebsiella;s__Klebsiella variicola
K15585	NZ_CP010979.1_2004	RS_GCF_000498395.2	d__Bacteria;p__Pseudomonadota;c__Gammaproteobacteria;o__Pseudomonadales;f__Pseudomonadaceae;g__Pseudomonas_E;s__Pseudomonas_E putida_Q
K15585	NZ_CP011009.1_116	RS_GCF_001578185.1	d__Bacteria;p__Bacillota;c__Bacilli;o__Bacillales;f__DSM-1321;g__Peribacillus;s__Peribacillus simplex_A
K15585	NZ_CP011132.1_3770	RS_GCF_000981805.1	d__Bacteria;p__Pseudomonadota;c__Gammaproteobacteria;o__Enterobacterales;f__Enterobacteriaceae;g__Citrobacter_A;s__Citrobacter_A amalonaticus_C
K15585	NZ_CP011526.1_2256	RS_GCF_001027105.1	d__Bacteria;p__Bacillota;c__Bacilli;o__Staphylococcales;f__Staphylococcaceae;g__Staphylococcus;s__Staphylococcus aureus
K15585	NZ_CP011789.1_2475	RS_GCF_001636055.1	d__Bacteria;p__Pseudomonadota;c__Gammaproteobacteria;o__Pseudomonadales;f__Pseudomonadaceae;g__Pseudomonas_E;s__Pseudomonas_E putida_B
K15585	NZ_CP011803.1_2381	RS_GCF_001038625.1	d__Bacteria;p__Bacillota_A;c__Clostridia;o__Clostridiales;f__Clostridiaceae;g__Clostridium_AM;s__Clostridium_AM carboxidivorans
K15585	NZ_CP012401.1_2039	RS_GCF_001305595.1	d__Bacteria;p__Pseudomonadota;c__Alphaproteobacteria;o__Azospirillales;f__Azospirillaceae;g__Azospirillum;s__Azospirillum thiophilum
K15585	NZ_CP012676.1_1376	RS_GCF_001294575.1	d__Bacteria;p__Pseudomonadota;c__Gammaproteobacteria;o__Pseudomonadales;f__Pseudomonadaceae;g__Pseudomonas_E;s__Pseudomonas_E versuta
K15585	NZ_CP012712.1_2080	RS_GCF_001295365.1	d__Bacteria;p__Bacillota;c__Bacilli;o__Bacillales;f__Anoxybacillaceae;g__Parageobacillus;s__Parageobacillus thermoglucosidasius
K15585	NZ_CP013023.1_1535	RS_GCF_001421015.2	d__Bacteria;p__Bacillota;c__Bacilli;o__Paenibacillales;f__Paenibacillaceae;g__Paenibacillus_J;s__Paenibacillus_J bovis
K15585	NZ_CP013659.2_2820	RS_GCF_001465795.2	d__Bacteria;p__Bacillota;c__Bacilli;o__Bacillales;f__Planococcaceae;g__Planococcus;s__Planococcus rifietoensis
K15585	NZ_CP014007.2_256	RS_GCF_001658025.2	d__Bacteria;p__Pseudomonadota;c__Gammaproteobacteria;o__Enterobacterales;f__Enterobacteriaceae;g__Kosakonia;s__Kosakonia oryzae
K15585	NZ_CP014137.1_3235	RS_GCF_002291445.1	d__Bacteria;p__Pseudomonadota;c__Gammaproteobacteria;o__Enterobacterales;f__Enterobacteriaceae;g__Brenneria;s__Brenneria goodwinii
K15585	NZ_CP014616.1_4296	RS_GCF_001590685.1	d__Bacteria;p__Bacillota;c__Bacilli;o__Bacillales;f__Planococcaceae;g__Sporosarcina;s__Sporosarcina psychrophila_A
K15585	NZ_CP014991.1_1012	RS_GCF_001602095.1	d__Bacteria;p__Campylobacterota;c__Campylobacteria;o__Campylobacterales;f__Helicobacteraceae;g__Helicobacter_F;s__Helicobacter_F himalayensis
K15585	NZ_CP015031.1_33	RS_GCF_011455875.1	d__Bacteria;p__Pseudomonadota;c__Gammaproteobacteria;o__Enterobacterales_A;f__Pasteurellaceae;g__Basfia;s__Basfia succiniciproducens
K15585	NZ_CP015137.1_3193	RS_GCF_001644705.1	d__Bacteria;p__Pseudomonadota;c__Gammaproteobacteria;o__Enterobacterales;f__Enterobacteriaceae;g__Dickeya;s__Dickeya solani
K15585	NZ_CP015224.1_1587	RS_GCF_001629735.1	d__Bacteria;p__Bacillota;c__Bacilli;o__Bacillales;f__Planococcaceae;g__Lysinibacillus;s__Lysinibacillus sphaericus_A
K15585	NZ_CP015418.1_596	RS_GCF_001633165.1	d__Bacteria;p__Pseudomonadota;c__Alphaproteobacteria;o__Rhodobacterales;f__Rhodobacteraceae;g__Rhodovulum;s__Rhodovulum sulfidophilum
K15585	NZ_CP015423.1_2394	RS_GCF_001719045.1	d__Bacteria;p__Bacillota;c__Bacilli;o__Paenibacillales;f__Paenibacillaceae;g__Paenibacillus;s__Paenibacillus polymyxa_B
K15585	NZ_CP016020.1_2935	RS_GCF_001889165.1	d__Bacteria;p__Bacillota;c__Bacilli;o__Bacillales;f__Bacillaceae;g__Metabacillus;s__Metabacillus weihaiensis
K15585	NZ_CP016534.2_1555	RS_GCF_001687565.2	d__Bacteria;p__Bacillota;c__Bacilli;o__Bacillales;f__Planococcaceae;g__Planococcus;s__Planococcus antarcticus
K15585	NZ_CP016753.1_887	RS_GCF_002240055.1	d__Bacteria;p__Fusobacteriota;c__Fusobacteriia;o__Fusobacteriales;f__Leptotrichiaceae;g__Leptotrichia;s__Leptotrichia sp002240055
K15585	NZ_CP016808.1_1358	RS_GCF_002741035.1	d__Bacteria;p__Bacillota;c__Bacilli;o__Paenibacillales;f__Paenibacillaceae;g__Pristimantibacillus;s__Pristimantibacillus sp002741035
K15585	NZ_CP016809.1_2590	RS_GCF_002741055.1	d__Bacteria;p__Bacillota;c__Bacilli;o__Paenibacillales;f__Paenibacillaceae;g__Paenibacillus;s__Paenibacillus ihbetae
K15585	NZ_CP017042.1_528	RS_GCF_001717585.1	d__Bacteria;p__Bacillota_C;c__Negativicutes;o__Selenomonadales;f__Selenomonadaceae;g__Centipeda;s__Centipeda sp001717585
K15585	NZ_CP017269.1_1614	RS_GCF_001750685.1	d__Bacteria;p__Bacillota_A;c__Clostridia;o__Peptostreptococcales;f__Thermotaleaceae;g__Geosporobacter;s__Geosporobacter ferrireducens
K15585	NZ_CP017603.1_137	RS_GCF_001854185.1	d__Bacteria;p__Bacillota_A;c__Clostridia;o__Peptostreptococcales;f__Natronincolaceae;g__Clostridium_W;s__Clostridium_W formicaceticum
K15585	NZ_CP017634.1_5033	RS_GCF_002777255.1	d__Bacteria;p__Bacillota_B;c__Dehalobacteriia;o__Dehalobacteriales;f__Dehalobacteriaceae;g__Formimonas;s__Formimonas warabiya
K15585	NZ_CP017659.1_270	RS_GCF_015326965.1	d__Bacteria;p__Bacillota;c__Bacilli;o__Paenibacillales;f__Paenibacillaceae;g__Paenibacillus;s__Paenibacillus sp001860525
K15585	NZ_CP017704.1_1885	RS_GCF_002243645.1	d__Bacteria;p__Bacillota;c__Bacilli;o__Bacillales;f__DSM-1321;g__Peribacillus;s__Peribacillus simplex
K15585	NZ_CP017705.1_80	RS_GCF_002706795.1	d__Bacteria;p__Bacillota;c__Bacilli;o__Brevibacillales;f__Brevibacillaceae;g__Brevibacillus_B;s__Brevibacillus_B laterosporus
K15585	NZ_CP018016.1_246	RS_GCF_000280495.2	d__Bacteria;p__Pseudomonadota;c__Gammaproteobacteria;o__Enterobacterales;f__Enterobacteriaceae;g__Kosakonia;s__Kosakonia radicincitans
K15585	NZ_CP018620.1_310	RS_GCF_001908275.1	d__Bacteria;p__Bacillota;c__Bacilli;o__Paenibacillales;f__Paenibacillaceae;g__Paenibacillus;s__Paenibacillus xylanexedens_A
K15585	NZ_CP019113.1_1395	RS_GCF_001888805.2	d__Bacteria;p__Pseudomonadota;c__Gammaproteobacteria;o__Enterobacterales;f__Enterobacteriaceae;g__Enterobacter_D;s__Enterobacter_D sp001888805
K15585	NZ_CP019445.1_1767	RS_GCF_001975225.1	d__Bacteria;p__Pseudomonadota;c__Gammaproteobacteria;o__Enterobacterales;f__Enterobacteriaceae;g__Kosakonia;s__Kosakonia cowanii
K15585	NZ_CP019645.1_751	RS_GCF_001999985.1	d__Bacteria;p__Campylobacterota;c__Campylobacteria;o__Campylobacterales;f__Helicobacteraceae;g__Helicobacter_A;s__Helicobacter_A bilis_A
[truncated: 239,268+ more rows]

## Sheet: Data S6
Data S6. Ca transporters downloaded from Uniprot database used as BLAST subject dataset.
[truncated: 3,778 more rows]

[truncated: 3 more sheets: Data S7, Data S8, Data S9]
